# Supplementary material for: Anaplastic histology and distinct molecular features in a small series of spinal cord ependymomas
Source: Acta Neuropathol. 2024 May 12;147(1):83. doi: 10.1007/s00401-024-02740-y (PMC11089008; doi:10.1007/s00401-024-02740-y)
Supplement: Supplementary file 2 — Supplementary file2 (XLSX 381 kb) [file 401_2024_2740_MOESM2_ESM.xlsx]

## Sheet: Info
Supplementary Table 1	Protein abundances of the samples presented in this case series. log 2 transformed, column median normalized abundances.

## Sheet: Supplementary Table 1
Protein information		Normalized Protein Abundance
Gene	Accession	Case 1	Case 2	Case 3	Case 4
PLEC	Q15149	9.3519	9.81609	10.163	8.77976
SPTAN1	Q13813	7.95108	7.99983	8.16937	7.81219
GFAP	P14136	12.8119	14.0964	14.6703	14.8301
SPTBN1	Q01082	7.95075	8.14367	7.74152	8.45161
VIM	P08670	13.4221	13.4902	10.8749	11.2672
AHNAK	Q09666	6.68873	7.67271	5.74263	5.36987
FLNC	Q14315	6.39653	7.09811	5.15682	7.32665
DYNC1H1	Q14204	7.09905	6.97347	6.9695	6.58672
FLNA	P21333	7.42883	7.57787	6.69047	6.32126
ALB	P02768	11.0613	12.2655	10.4927	8.28792
COL6A3	P12111	6.22175	8.04284	7.23343	7.11651
MAP1B	P46821	6.16904	6.60454	5.23476	6.15043
ACTB	P60709	11.6093	9.6792	10.5282	10.4888
ACTG1	P63261	-0.362264	-1.49936	-0.657602	-2.76946
HSPG2	P98160	4.86639	5.77448	5.42016	5.7701
TNC	P24821	5.09204	6.54084	6.98323	5.93224
TLN1	Q9Y490	5.28308	6.32185	6.33921	5.44588
TUBB2B	Q9BVA1	6.18318	5.7172	6.17371	5.89326
TUBB4B	P68371	9.30967	8.72734	8.39888	8.86624
TUBB2A	Q13885	1.94928	1.40995	1.43162	2.02896
MYH9	P35579	4.80673	5.99064	6.32468	5.13736
FLNB	O75369	5.71813	5.3045	3.7015	4.1725
PKM	P14618	7.85315	8.72352	8.47665	8.19298
TUBB	P07437	4.19643	3.93895	4.71228	4.6969
CLTC	Q00610	6.08109	6.2885	6.12202	6.20094
EPPK1	P58107	2.74087	3.73598	3.28783	3.40421
NES	P48681	6.76696	5.53547	5.53114	6.60955
PRKDC	P78527	4.96379	5.11768	4.42539	4.58362
FGB	P02675	6.33526	6.55599	7.95622	5.87821
TUBB4A	P04350	1.42399	2.36368	3.29228	2.1354
FN1	P02751	5.94554	6.30908	6.37328	4.53069
SYNM	O15061	4.5481	6.56606	4.27058	5.84959
C3	P01024	6.44586	7.25461	6.60641	4.94387
HBA2	P69905	11.2214	8.96668	11.4397	9.3997
TUBB3	Q13509	2.08053	3.8064	3.97533	3.34484
DPYSL2	Q16555	7.684	7.82531	7.70471	7.36463
GAPDH	P04406	7.72449	7.54135	8.5576	7.67713
ENO1	P06733	6.91071	8.38196	8.67725	7.5718
NUMA1	Q14980	3.97522	5.0099	4.18644	4.35277
CKB	P12277	7.2965	6.50919	8.03541	7.4711
TUBA1A	Q71U36	8.74975	8.98387	8.79364	8.97409
FGA	P02671	6.40521	6.5039	8.35252	5.94194
MYH10	P35580	5.78294	5.63837	5.96856	6.02639
DPYSL3	Q14195	8.0721	7.39119	7.09647	6.58325
ANK2	Q01484	5.99869	5.60917	4.27249	5.0325
FASN	P49327	4.21152	3.80245	3.87072	4.20452
SPTB	P11277	2.80628	4.25242	4.65656	4.6961
HSP90AA1	P07900	7.69981	7.22927	6.75391	7.4243
SPTA1	P02549	4.94318	3.87327	5.95353	4.78885
ACTA2	P62736	5.69139	7.06664	6.25486	5.88005
ACTA1	P68133	2.94761	-0.0727668	-4.12653	-2.86533
KRT1	P04264	7.40819	6.4906	7.39053	8.3384
TUBA1C	Q9BQE3	2.75554	2.01037	1.89645	1.50142
ACTN4	O43707	5.40113	5.81504	4.83768	4.69221
CROCC	Q5TZA2	4.00309	5.18534	4.50958	5.0367
ACTN1	P12814	3.95171	4.61259	3.62536	3.54663
MACF1	Q9UPN3	3.04249	4.98478	4.41529	4.95712
HSPA8	P11142	7.47295	7.58127	7.89636	8.0978
TF	P02787	6.83011	7.9801	6.59478	4.81997
PYGM	P11217	4.45703	4.25895	5.94031	6.40813
SYNE1	Q8NF91	5.60058	2.50134	6.10862	5.24177
A2M	P01023	4.87337	5.1894	5.16957	3.30905
VCP	P55072	6.02597	5.62406	4.53554	5.57314
HBB	P68871	12.0959	8.75555	11.8641	9.87382
EPB41L3	Q9Y2J2	5.99448	6.52226	4.06473	5.58498
C4B_2	P0C0L5	5.46188	6.11627	5.13619	5.97639
ANXA1	P04083	5.53984	7.5295	7.38664	4.99889
HSP90AB1	P08238	7.08766	4.60755	5.08134	5.65834
MSN	P26038	6.22069	6.89747	5.77084	6.46219
KRT2	P35908	6.43106	4.87138	5.46677	6.94461
ANXA6	P08133	5.22401	6.22248	6.01965	6.08289
LMNB1	P20700	5.45393	5.08792	5.58376	5.10485
HNRNPA2B1	P22626	7.07662	6.35603	5.21991	6.36495
LMNA	P02545	6.30818	6.35285	6.27551	6.88215
ATP5F1B	P06576	5.65119	6.31589	5.99114	6.35605
FBN1	P35555	2.98558	4.54803	3.76178	4.55991
KRT9	P35527	4.9771	6.05447	5.56378	6.57713
C4A	P0C0L4	-2.31161	1.46986	-2.07786	NA
FGG	P02679	6.98799	6.2283	7.65488	5.37298
HSPD1	P10809	5.4764	4.84617	4.78607	5.33029
IQGAP1	P46940	2.93873	4.51491	3.32945	3.49988
LAMA5	O15230	3.48611	3.58623	3.93385	4.72861
KRT8	P05787	3.28165	1.87603	2.90022	4.07865
ANXA2	P07355	6.59488	8.32169	6.80083	7.17257
HSPA1B	P0DMV9	6.49741	6.68857	5.11386	6.19032
GANAB	Q14697	5.88405	5.44283	5.96924	6.07823
TUBA4A	P68366	1.46031	2.93351	1.96683	2.19626
ATP1A2	P50993	5.54968	5.44289	6.28614	5.83155
GSN	P06396	6.15709	7.48315	6.05093	6.34417
PGK1	P00558	5.45887	7.16903	7.43049	5.76505
MAP4	P27816	5.59706	6.02238	4.47533	5.45191
MAP2	P11137	3.24999	4.36907	4.59707	3.10706
CCT2	P78371	4.71487	3.61664	3.35849	4.67368
GDI1	P60028	5.59585	4.76703	5.43283	5.84327
TKT	P29401	4.87812	6.18014	4.79783	5.70161
CTNNA2	P26232	4.13572	4.69331	4.91071	4.8024
SPTBN2	O15020	2.98491	3.12992	3.44795	4.06416
ATP5F1A	P25705	5.71717	6.28985	6.15246	6.74191
LAMB2	P55268	5.47903	4.49988	4.53053	5.62295
ATP1A1	P05023	4.8209	4.62647	4.29473	4.38795
KRT10	P13645	7.03235	5.59666	6.75186	7.70924
NEFL	P07196	5.8692	4.31852	4.41876	3.31473
UBA1	P22314	5.67531	5.35624	6.06333	5.46793
TUBB6	Q9BUF5	1.40283	1.47642	1.33273	0.00922033
VCL	P18206	3.44898	5.21539	4.67301	4.1675
EZR	P15311	3.88475	3.18836	2.26859	4.15019
LMNB2	Q03252	5.46826	5.73196	5.56078	6.12085
HSPA2	P54652	5.82077	4.63413	4.07547	5.03592
HSPA5	P11021	6.13629	6.02519	5.87895	5.64623
PYGB	P11216	5.13042	4.23201	5.66047	4.85964
HNRNPM	P52272	5.76164	4.61821	4.54704	4.58569
HSP90B1	P14625	6.025	4.91074	5.05603	5.13047
EEF1A1	P68104	8.39423	6.53198	6.23155	7.8865
ATP1A3	P13637	0.605943	2.72389	0.153055	-0.358526
NEFM	P07197	2.12642	2.54312	1.93413	2.86783
DHX9	Q08211	5.01165	3.99477	4.22382	4.43215
AGRN	O00468	2.81699	3.25859	3.39834	3.64252
SNRNP200	O75643	3.4702	3.24511	3.02329	2.64175
AK1	P00568	5.28271	6.03524	3.86737	5.63854
HADHA	P40939	5.14783	4.28193	6.67576	4.32425
HNRNPA1	P09651	5.39166	5.03287	4.03571	5.09076
ALDOA	P04075	4.96999	5.57522	5.91408	6.23635
KRT18	P05783	2.06678	4.09889	2.94932	2.59248
ANXA5	P08758	6.34318	6.35787	6.19813	6.69998
CRMP1	Q14194	2.05006	3.30806	3.65499	2.89983
NONO	Q15233	5.16885	4.53479	4.44992	4.68574
TUFM	P49411	5.52118	4.55347	3.92114	4.99602
EEF2	P13639	4.80579	5.57066	5.4463	5.40187
ANK1	P16157	2.15064	0.960526	4.00894	2.72298
MYH14	Q7Z406	1.0462	2.35648	4.67495	2.17386
YWHAE	P62258	7.56048	6.71283	6.83207	7.48996
HSPA9	P38646	4.25328	4.38479	4.14027	5.10777
MATR3	P43243	4.24937	4.75689	3.73774	3.82005
LRP1	Q07954	3.20106	3.59834	3.37355	3.42407
HNRNPU	Q00839	4.89365	5.13283	4.6932	4.37604
TUBB8	Q3ZCM7	-0.860579	-0.00745748	-1.68683	-4.35649
TRIM28	Q13263	4.27053	3.45951	4.86883	3.51933
POSTN	Q15063	2.9567	1.57955	3.3372	0.38445
TPI1	P60174	6.64464	6.08177	7.18071	6.22986
PRDX6	P30041	5.53431	5.63136	6.58972	5.9318
LTF	P02788	4.06817	5.14749	6.18065	4.10064
NEFH	P12036	2.14636	3.39136	2.54772	1.70718
GLUD1	P00367	5.52352	5.22681	4.85471	5.86869
PFKL	P17858	3.23452	3.59099	4.33381	3.56657
ENO2	P09104	2.65276	2.98741	4.63835	2.6022
PRDX1	Q06830	6.92451	7.49688	8.38198	7.99931
TLN2	Q9Y4G6	2.60041	1.77969	3.36015	2.90702
RDX	P35241	3.63886	4.45442	4.11306	3.82443
SEPTIN2	Q15019	4.98656	5.24634	4.56098	4.86202
ACO2	Q99798	3.96899	4.37251	4.45089	4.05695
PDIA3	P30101	5.59945	6.13088	5.51677	5.8
SFPQ	P23246	5.86304	4.59973	3.57391	4.97104
LAMC1	P11047	3.02186	3.73006	3.5791	4.71238
COL14A1	Q05707	1.03151	3.96015	2.22589	3.98406
CTNNB1	P35222	4.51949	4.36187	4.75688	4.40235
IQGAP2	Q13576	3.287	2.63946	1.39664	2.56037
TUBB8B	A6NNZ2	0.942302	-0.814281	-2.34946	1.97082
CNDP2	Q96KP4	5.13336	4.86878	4.83939	5.20384
RUVBL2	Q9Y230	4.80011	5.12271	3.83943	3.58624
UCHL1	P09936	3.55513	3.26931	2.28993	4.05848
CTNNA1	P35221	3.09517	2.62434	0.395129	1.14246
PHGDH	O43175	6.17268	5.41877	5.93649	5.76022
BCAN	Q96GW7	4.48512	4.97102	5.61443	4.65385
HNRNPK	P61978	6.36977	5.9156	5.25396	5.798
CNTN1	Q12860	5.78658	4.78144	5.04339	4.98272
DPYSL4	O14531	3.78488	1.48346	2.41355	2.24346
GDI2	P50395	3.24258	4.13038	4.05261	3.90747
MAOB	P27338	3.02865	5.47003	4.53907	4.91883
ALDOC	P09972	4.80261	4.24603	6.90082	6.673
ILF3	Q12906	5.56623	4.28851	4.07926	4.46492
H4C9	P62805	9.97146	9.61404	9.51934	9.37996
PRPH	P41219	-0.493601	3.20742	2.03023	0.853132
COL6A1	P12109	3.77523	5.89526	4.71317	5.14711
FSCN1	Q16658	3.77425	3.65195	4.46935	2.83822
CCT5	P48643	3.20432	2.78126	2.69143	3.34876
HUWE1	Q7Z6Z7	3.95337	2.42509	2.23336	2.66873
HBD	P02042	5.51222	3.25132	5.9679	2.98729
CCT8	P50990	4.48487	3.59635	4.3001	3.68974
NID2	Q14112	2.3016	3.36234	3.40948	4.94848
ALDH1L1	O75891	4.57629	5.64934	4.42612	3.36241
KRT14	P02533	3.24154	1.42612	3.73634	2.96335
CAT	P04040	4.66199	5.05234	5.35747	3.81305
KTN1	Q86UP2	4.27578	3.25034	2.55145	3.54659
PPP2R1A	P30153	4.01249	3.96031	4.35293	3.85265
XRCC6	P12956	3.87028	4.76468	4.57514	4.4896
AKAP12	Q02952	3.40273	4.00373	2.56116	1.88061
DCTN1	Q14203	4.05719	3.38895	3.79063	3.22724
AARS1	P49588	3.29567	3.88687	4.09548	3.81362
VCAN	P13611	3.16996	5.80977	5.00693	2.27545
ALDH7A1	P49419	5.50004	4.68247	5.96685	5.05255
TUBA8	Q9NY65	NA	NA	NA	NA
PLG	P00747	3.64135	4.67412	3.6682	1.715
WDR1	O75083	5.1586	4.70447	4.31769	4.57148
CROCC2	H7BZ55	1.61478	0.93738	1.48735	1.20131
KRT16	P08779	2.13429	3.88809	3.99269	4.24472
CLU	P10909	6.56837	8.15456	6.20133	5.25898
GNAI2	P04899	4.89058	4.46388	4.35939	5.00751
SELENBP1	Q13228	3.9849	4.63739	4.10309	3.76173
HSPA4	P34932	2.53274	2.94008	1.80434	2.76991
DPYSL5	Q9BPU6	3.46553	2.19091	2.7064	3.14966
CLIP2	Q9UDT6	3.16276	3.36803	2.9191	3.26675
ACLY	P53396	1.57672	3.11285	2.21489	2.6617
PDIA4	P13667	3.19533	3.8539	3.7664	3.0729
EPB41L2	O43491	4.62002	3.63646	2.50848	5.40714
XRCC5	P13010	2.49065	3.32453	3.05282	3.29014
EEF1A2	Q05639	-0.0247205	1.41579	1.35675	-2.67192
KPNB1	Q14974	4.30495	3.31659	4.49836	4.43498
LDHB	P07195	6.09522	5.74532	6.7396	6.44294
ATP2B4	P23634	3.08903	3.40907	3.19014	2.17358
H2BC18	Q5QNW6	-6.41743	NA	-3.38589	-5.06492
KHSRP	Q92945	4.60125	3.73468	3.31724	4.33043
STXBP1	P61764	4.17521	4.21874	2.5737	2.06256
SEPTIN9	Q9UHD8	3.38014	3.58552	4.3683	4.08033
HSPB1	P04792	5.68771	5.98832	6.89709	5.35392
CBR1	P16152	5.0336	5.29214	6.72266	6.09513
ATP2B1	P20020	1.6013	2.89393	3.04607	1.74845
MPO	P05164	0.0829353	2.98741	1.32189	1.40646
ANXA4	P09525	3.67617	4.86511	3.56194	3.40509
HNRNPA3	P51991	5.09514	4.88079	5.36192	5.20946
EMILIN1	Q9Y6C2	3.0091	4.20342	2.82148	4.00621
FREM2	Q5SZK8	4.1288	0.2654	0.321316	2.75621
HADHB	P55084	2.95751	3.92487	3.90485	4.27098
IMMT	Q16891	2.41838	2.8112	2.67244	3.70167
PGAM1	P18669	4.45391	5.17457	5.8018	5.62835
SERPINA1	P01009	5.57033	6.00315	4.92373	2.65461
YWHAZ	P63104	5.21219	5.41394	4.44951	5.37141
H2BC21	Q16778	2.13621	5.08578	4.1729	3.22929
ADD3	Q9UEY8	4.5455	4.51633	4.06394	4.59966
CAND1	Q86VP6	4.67706	4.79506	4.3601	3.80618
DST	Q03001	0.885026	2.24866	1.15411	-0.111178
CCT3	P49368	6.76099	5.06491	6.29927	5.68183
SF3B1	O75533	3.51981	1.88229	1.10038	2.0861
LAMA2	P24043	0.677498	1.02411	1.6304	3.0048
H2BC12	O60814	7.14685	6.29711	6.03259	5.60867
CKAP4	Q07065	3.18951	3.515	3.90525	3.44641
CRYAB	P02511	6.32881	7.1265	7.28912	5.72457
KRT6A	P02538	1.92252	1.00594	0.502465	2.89495
CACNA2D1	P54289	1.36337	1.71385	1.72208	0.90815
LRPPRC	P42704	2.74604	2.37557	1.16828	2.70544
PGAM2	P15259	2.04645	0.0806873	1.35235	3.98638
NSF	P46459	3.24146	1.84476	3.57425	3.56273
ADD1	P35611	5.09242	4.98894	3.66479	4.14177
CSPG4	Q6UVK1	2.93488	2.45196	1.62285	2.11095
CA1	P00915	4.59402	2.83708	6.30465	3.53582
KRT6B	P04259	-0.0895254	-3.6334	-0.494933	0.113018
DDAH1	O94760	5.5545	5.04057	4.33815	6.18629
COL6A2	P12110	3.90028	5.49625	3.57485	4.90421
ATP2A2	P16615	4.08736	3.08393	3.81511	3.11921
NCL	P19338	4.87798	4.2799	3.77385	4.09272
HSPA1B	P0DOX5	6.97562	7.43131	5.52835	6.72821
ALDH6A1	Q02252	4.81787	3.94241	3.38034	4.72068
HK1	P19367	3.12342	3.48735	4.28603	3.43543
KRT5	P13647	3.42886	3.62185	2.96363	4.55852
CA3	P07451	8.13766	3.14381	2.66768	4.56398
DDX17	Q92841	4.90029	5.12402	4.93515	4.50217
COL1A1	P02452	3.06554	4.35575	3.63848	6.0334
HNRNPH1	P31943	5.24206	4.47312	5.81962	4.99945
FABP5	Q01469	5.79149	5.01104	2.84138	4.26227
DBN1	Q16643	3.83643	3.52775	3.5732	3.96499
NPEPPS	P55786	4.8145	3.09944	4.66771	4.57808
PARP1	P09874	2.89423	4.24213	3.93315	4.70447
LTBP4	Q8N2S1	1.72603	2.74796	2.02289	2.13699
SLC4A1	P02730	4.37732	2.67244	5.2037	2.75559
TPR	P12270	1.89517	2.20535	1.99877	2.60302
IDH2	P48735	4.12343	5.5682	4.48169	5.27031
INA	Q16352	1.67587	1.72232	2.4752	0.872019
NID1	P14543	3.53073	3.20513	4.07565	4.1104
GSTP1	P09211	4.93535	4.81527	4.36506	4.6827
H2AC19	Q6FI13	9.4845	9.22596	8.97511	9.24102
SERPINB6	P35237	3.34945	2.715	2.3898	3.89369
RTN4	Q9NQC3	2.85041	5.03149	4.19296	4.92534
LAP3	P28838	5.50837	5.03275	5.22685	6.08279
CANX	P27824	5.00041	4.34678	3.83473	4.99902
TPM4	P67936	5.72	5.0644	4.62285	5.37033
STIP1	P31948	3.81888	3.67874	3.34208	2.99884
HNRNPL	P14866	4.19593	3.64976	2.65157	3.07285
TNR	Q92752	1.95114	3.47714	5.40212	1.95817
PCBP1	Q15365	4.04296	4.17258	3.6757	4.52802
PEBP1	P30086	6.19447	6.43471	5.96121	6.66853
TGFBI	Q15582	2.9758	4.00492	4.73462	3.5038
GPI	P06744	3.84083	4.28318	5.6266	4.36317
APOA1	P02647	5.13329	5.98834	4.35304	4.33595
PRDX2	P32119	6.342	4.64756	6.67591	5.97211
ESYT1	Q9BSJ8	2.45352	2.29057	0.366876	-0.155904
H1-4	P10412	7.49082	6.50528	6.08664	6.77867
H2AC25	Q7L7L0	4.48492	3.89483	4.29978	5.11425
SNAP25	P60880	0.463993	0.715184	1.64659	1.34191
PLCD1	P51178	3.17043	3.41243	3.23028	2.76341
ALDH9A1	P49189	4.93022	4.04478	4.181	5.19749
CCT7	Q99832	3.13842	2.16665	2.33436	2.94239
LDHA	P00338	4.81453	4.73736	4.71898	3.49177
RTN1	Q16799	1.42043	3.68562	1.62203	0.880338
EIF4A1	P60842	4.92934	4.09076	4.04073	3.96321
CAPS	Q13938	5.38773	6.60343	4.40422	5.84454
MDH2	P40926	4.08856	4.49425	4.62375	4.85122
FUBP1	Q96AE4	3.98943	2.97556	1.87803	3.57461
MAPK1	P28482	4.73607	4.01263	4.86156	4.50818
PFKM	P08237	2.47613	2.73339	3.8087	2.72387
GNAO1	P09471	1.52259	3.56828	4.34571	3.83946
CTNND2	Q9UQB3	2.861	4.02802	4.64324	3.98988
AP2A2	O94973	2.72387	1.9134	3.09364	0.86994
BASP1	P80723	5.6279	3.76186	1.64565	4.38403
DDX5	P17844	2.64261	1.47679	1.15085	2.33189
HNRNPF	P52597	3.34908	3.11564	2.42237	3.1957
HSD17B10	Q99714	2.55327	4.7193	2.57142	3.32823
H1-2	P16403	-2.45702	3.46923	2.45031	1.54296
HNRNPR	O43390	4.31822	3.73845	4.31057	4.09713
NDRG2	Q9UN36	4.66893	3.84583	4.651	4.63355
PPIA	P62937	6.14352	6.17102	6.33062	6.28054
YWHAQ	P27348	4.504	3.98723	4.73916	5.11707
HYOU1	Q9Y4L1	2.6335	2.52793	2.87728	2.44746
VAT1	Q99536	3.58633	4.7896	3.32485	3.91597
NCAN	O14594	2.02338	2.9852	3.63042	1.90991
AKR1C1	Q04828	2.24443	3.92844	3.36659	1.44948
OGDH	Q02218	1.65828	0.659222	2.73238	2.06938
RBMX	P38159	4.86731	4.00506	3.1986	4.25829
ATIC	P31939	2.82251	2.79611	3.06762	3.01268
SCRIB	Q14160	2.65745	3.6629	4.62868	2.70567
P4HB	P07237	3.54935	3.50668	4.34997	2.91192
CCT4	P50991	3.03208	2.82395	1.78414	3.06818
CCT6A	P40227	3.66413	3.29352	2.60044	3.54955
RPN1	P04843	3.80705	3.36413	3.56225	3.02275
PRPF8	Q6P2Q9	1.01621	2.84093	0.664032	2.37913
DHX15	O43143	3.47699	2.5426	2.4802	1.9281
SND1	Q7KZF4	3.97712	3.83212	2.90892	2.8622
NPM1	P06748	3.16422	3.5203	2.69429	3.79493
YWHAG	P61981	2.91038	3.04154	3.51269	3.89966
TPPP3	Q9BW30	4.14095	4.37353	3.35968	4.462
KBTBD11	O94819	1.98855	2.11736	3.81254	1.5441
TCP1	P17987	3.59477	4.14091	3.71924	4.14902
STAT1	P42224	2.34956	3.0141	3.07207	2.70534
TAGLN2	P37802	3.07318	3.93801	3.42499	3.9432
EIF4A2	Q14240	3.89352	3.19553	2.78754	2.83076
FLOT1	O75955	2.07532	2.86449	2.16421	2.59852
HSD17B4	P51659	1.14715	1.93675	2.11486	2.99658
PYGL	P06737	1.32967	2.09534	2.03572	0.335235
IPO5	O00410	2.5821	2.2381	0.862876	1.52775
ILF2	Q12905	4.18862	3.33439	2.59154	3.5752
APOB	P04114	2.14822	1.0928	2.48712	-0.0207045
LAMA1	P25391	-1.67052	0.917312	0.293025	2.55179
ACTBL2	Q562R1	NA	-5.66359	-5.23403	NA
SORBS1	Q9BX66	4.52087	4.72743	4.15378	3.901
MTHFD1	P11586	3.51635	3.79652	3.64049	2.98937
RRBP1	Q9P2E9	0.794801	3.60152	2.89093	1.45995
PSMD2	Q13200	3.3106	3.23782	2.72117	2.89224
CP	P00450	3.73169	4.69594	1.84147	2.94243
TJP1	Q07157	2.55475	2.85736	2.96937	2.79538
SEPTIN11	Q9NVA2	4.34971	4.31177	3.71678	4.90816
SERPINH1	P50454	3.16892	2.10937	3.31993	2.05117
DDX39B	Q13838	4.1903	3.22481	3.60462	3.91109
H1-3	P16402	-3.32905	-3.56223	-1.23408	NA
NCAM1	P13591	4.61093	4.80409	4.93369	4.57184
LAMB1	P07942	1.69071	3.53607	2.62217	3.5109
SORD	Q00796	2.6677	3.1847	4.46328	3.74718
RUVBL1	Q9Y265	3.83307	4.17536	2.42208	2.64785
TPM1	P09493	2.63177	1.69949	-0.0542262	2.48354
COL12A1	Q99715	0.287953	3.88294	2.03619	1.52492
SPAG6	O75602	1.86538	2.18769	1.03178	0.730606
PC	P11498	2.39775	2.48992	2.28896	1.70712
ATP2B2	Q01814	-1.45533	-1.34209	0.514426	0.351392
APOE	P02649	4.17821	3.49782	3.3003	2.61677
KIF5B	P33176	1.92234	2.58173	1.88465	1.25321
CYB5R3	P00387	4.61004	3.37287	3.80634	3.19265
PSAT1	Q9Y617	5.11119	3.96871	4.95714	5.12364
LTA4H	P09960	2.89238	2.53348	2.1504	2.2956
COL18A1	P39060	2.76497	2.25054	3.90921	3.2024
YWHAB	P31946	3.20519	3.02146	4.26251	3.80106
MACROH2A2	Q9P0M6	4.17559	3.24142	3.16546	3.02841
GAA	P10253	2.16919	1.57834	2.01222	2.5079
GNB2	P62879	3.45262	3.84741	3.31869	4.14778
USP5	P45974	3.30937	2.28473	3.78654	3.56575
PBXIP1	Q96AQ6	3.66677	2.7015	4.53417	2.78132
COPA	P53621	3.0135	2.26704	2.5688	2.56182
ATP6V1A	P38606	2.27832	3.29315	3.20608	2.01804
ALDH2	P05091	2.89863	3.66993	4.81756	4.92798
RTCB	Q9Y3I0	2.79461	3.79852	3.31474	5.14445
VARS1	P26640	2.70278	2.68049	3.51275	1.79484
RNH1	P13489	3.77957	3.69824	4.22	3.53865
AP2B1	P63010	3.17344	3.38489	2.39319	2.26638
AGL	P35573	1.48253	1.79835	2.88718	1.86214
TPM3	P06753	1.39752	4.35195	2.25321	3.36807
CADPS	Q9ULU8	0.726926	-1.05237	0.59706	1.37727
FBLN5	Q9UBX5	1.46585	3.50011	0.607644	1.99366
PTBP1	P26599	3.36982	2.56495	2.627	1.77987
GNB1	P62873	4.65352	3.82247	4.76431	4.84297
PPL	O60437	-0.967047	3.5303	-0.708425	3.0401
SEPTIN7	Q16181	4.00735	3.85744	4.03312	4.16698
EPRS1	P07814	2.19515	2.9082	2.62102	1.92109
FTL	P02792	4.82782	5.01886	2.39401	2.40821
HNRNPH3	P31942	3.40999	2.67989	2.06711	2.39132
CFL1	P23528	3.87242	3.03153	3.93782	2.72137
AP2A1	O95782	2.39398	2.70751	3.716	2.62708
NAMPT	P43490	4.23675	4.70763	3.62307	2.32628
POTEE	Q6S8J3	5.48468	3.96666	3.66444	4.70716
SERPINA3	P01011	4.17629	4.69946	3.35076	0.709954
F2	P00734	2.56306	2.69619	3.58327	1.44854
TMPO	P42167	4.20558	4.43683	4.34427	5.27786
CNP	P09543	5.10462	4.03795	4.70991	4.74156
CHL1	O00533	2.64349	-0.494462	2.07855	-1.59965
PDLIM1	O00151	1.67715	1.12526	1.24588	2.38066
LLGL1	Q15334	3.23807	2.81584	4.2122	2.89665
DCLK1	O15075	3.23019	0.763565	4.00823	3.56053
PARK7	Q99497	4.51858	4.44769	4.77546	4.789
H1-5	P16401	4.58267	3.58444	5.09207	4.06983
MX1	P20591	1.24483	1.0993	1.22894	0.113606
GTF2I	P78347	2.904	2.43129	2.46843	3.03371
GATM	P50440	1.55141	1.80092	0.708554	0.645202
DDAH2	O95865	3.83338	3.64179	3.88731	3.89931
ASS1	P00966	3.51123	3.06839	4.76893	2.98523
MAPT	P10636	2.03987	1.46717	2.3504	1.71146
H2BC26	Q8N257	-3.71598	-3.84298	1.10692	0.0438395
PLXNB2	O15031	1.54124	2.85337	1.57166	2.12088
PGD	P52209	3.93489	4.13898	4.36501	3.99736
SCRN1	Q12765	3.21654	2.78734	4.05836	3.69828
HSPA1L	P34931	NA	NA	NA	NA
HNRNPH2	P55795	2.19362	2.53134	0.525254	2.16551
MACROH2A1	O75367	3.51843	2.70961	2.7416	2.23708
MYH11	P35749	0.326806	-4.11948	-3.68036	0.6591
LGALS1	P09382	4.56055	4.62793	5.42309	5.12441
SLC1A3	P43003	3.76629	2.55019	2.23789	3.73857
HNRNPD	Q14103	3.68649	2.65952	2.48468	1.92255
CEP170	Q5SW79	1.66064	1.27026	0.0298606	2.76568
TP53BP1	Q12888	1.21964	1.63001	1.58976	0.896263
KRT86	O43790	0.765305	0.0404449	3.86762	0.164578
APEX1	P27695	2.96102	3.90344	3.78781	3.09999
SLC3A2	P08195	2.93426	1.67971	3.87969	2.75405
ABLIM1	O14639	3.87007	3.93215	2.84389	2.4168
IDH1	O75874	1.82057	2.60466	1.95743	0.782591
DPP7	Q9UHL4	2.27124	2.15766	2.97703	0.244791
KIF5C	O60282	2.98885	-1.8621	-2.98463	-0.365543
DDB1	Q16531	2.63905	3.81171	2.45391	2.11045
FBLN2	P98095	-1.01874	-0.0400702	2.04576	-0.49754
H2AX	P16104	-2.99884	-1.90814	-5.70587	NA
IGHM	P01871	4.40174	4.14767	4.12176	3.34012
MAP1A	P78559	0.487981	0.676415	-0.248441	1.53535
RPL4	P36578	4.23078	4.20015	3.08293	3.86814
SYNCRIP	O60506	2.61738	2.9904	0.69628	2.78997
MCM7	P33993	1.80314	1.28142	-0.471352	0.808287
GCN1	Q92616	2.93588	-0.219373	-0.221306	3.38578
PLCD3	Q8N3E9	3.36706	2.6161	3.85477	2.40817
GPD1	P21695	0.934801	2.30143	2.75585	3.3626
EPHX1	P07099	4.26532	3.69787	2.27817	3.53325
GSTM3	P21266	3.2422	3.73836	5.374	4.32562
NNT	Q13423	0.497972	2.01014	1.87474	2.44168
DNM1L	O00429	1.68765	1.58709	2.23765	2.06274
HNRNPC	P07910	5.31824	4.64954	4.296	4.82448
PTPRZ1	P23471	0.860158	3.9235	4.04034	4.56377
ACAA2	P42765	3.20135	1.7374	1.92216	2.7866
PABPC1	P11940	3.68296	3.69417	3.82205	3.34872
SRRM2	Q9UQ35	3.08593	2.67641	2.69146	3.78178
RPN2	P04844	3.16819	1.95072	1.6055	1.7699
RPS27A	P62979	6.95164	6.78119	6.9095	6.27213
SF3B2	Q13435	2.75471	2.53367	1.8117	1.81018
DDX1	Q92499	2.19609	2.47366	1.62664	2.23942
XPO1	O14980	2.69982	3.14789	2.85677	1.6591
CLIC6	Q96NY7	-0.0778861	0.6104	0.725227	0.415133
CAD	P27708	2.09982	1.5621	1.97499	1.29743
FBLN1	P23142	2.14681	4.30925	1.20403	0.350273
HP	P00738	5.21496	4.44872	5.29298	2.36369
ITIH1	P19827	2.34437	3.4865	3.16405	1.87535
CHD4	Q14839	1.55957	-0.299868	0.0120161	-0.12779
RPSA	P08865	3.59498	3.7311	3.4421	3.48306
PLIN3	O60664	3.43669	3.85271	2.79043	2.81315
PSMC5	P62195	1.73078	3.56922	0.981868	2.32279
GOT2	P00505	3.02995	4.05531	2.09749	3.62941
GPD2	P43304	2.03978	3.12402	2.69939	2.23397
PFKP	Q01813	0.35419	2.22744	3.61	3.59793
GNAI1	P63096	-0.00768733	0.65647	-0.39854	-0.648822
MVP	Q14764	0.500118	0.295669	0.453838	3.44545
PADI2	Q9Y2J8	2.61306	-0.703948	2.95151	2.14509
PHB1	P35232	3.81665	5.46424	6.94797	5.78995
MBP	P02686	4.99362	2.44001	5.09145	4.3806
CNN3	Q15417	2.07903	4.56389	3.45524	2.37111
AKR1C2	P52895	NA	-3.36376	NA	NA
NDUFS1	P28331	1.13808	3.43409	2.21209	2.74916
DARS1	P14868	3.78217	3.03495	3.61689	3.71056
ACAN	P16112	0.819144	5.92579	0.913227	1.6231
PDCD6IP	Q8WUM4	3.66722	3.60454	3.23929	2.80274
MAPK3	P27361	3.30825	4.31136	4.34781	4.28095
THBS1	P07996	2.80199	1.43208	3.37945	1.13438
SYN1	P17600	2.39008	1.17383	0.941679	2.69165
SHMT2	P34897	2.07258	1.98169	3.15587	3.20428
IGHG2	P01859	3.12106	4.61206	2.22977	0.663012
CTSD	P07339	3.13638	2.82235	2.01797	3.58849
PRELP	P51888	0.981963	4.24641	2.03536	3.86815
PRDX5	P30044	3.04635	5.16782	2.25393	3.14895
ADAMTSL4	Q6UY14	-0.21605	2.1632	0.922949	3.09204
GRHPR	Q9UBQ7	2.88281	2.55696	1.42228	2.86738
FKBP4	Q02790	3.22871	3.014	1.75478	2.35658
DNM1	Q05193	1.24002	2.00524	1.75731	2.57279
CSE1L	P55060	1.79944	3.24593	2.94971	0.255813
DES	P17661	3.70122	4.80359	1.95314	0.545944
ACO1	P21399	3.04107	2.67291	1.99975	1.48325
COL1A2	P08123	4.99025	6.06263	5.64316	7.89429
EIF3A	Q14152	2.88904	3.29386	2.09978	4.11496
ITIH2	P19823	2.93788	3.39993	1.61666	-0.513303
HP1BP3	Q5SSJ5	5.28415	3.86321	4.37705	4.69384
ITGA2B	P08514	1.45479	-0.774106	2.29804	-1.36385
ENTPD2	Q9Y5L3	2.81164	3.68681	3.68809	3.01071
PGM1	P36871	3.33065	3.26869	4.32514	4.30645
CAP1	Q01518	2.5285	2.90971	3.99332	2.90655
KRT85	P78386	NA	-3.03462	-5.42549	-2.39539
TPM2	P07951	0.088582	0.569441	NA	-0.615726
TNXB	P22105	1.03473	2.02212	2.11135	3.53967
PCBP2	Q15366	1.86269	2.13439	0.794567	1.16935
HSPH1	Q92598	2.53875	1.74832	2.30906	2.9674
AKR1C3	P42330	0.105157	1.17082	0.980358	-4.0295
KRT83	P78385	NA	NA	-1.22213	NA
IGHG3	P01860	4.22059	5.23554	4.13671	3.01356
HK2	P52789	0.861497	-0.291318	0.99713	-1.28908
GJA1	P17302	3.83994	3.89156	5.56771	5.41192
ACAT1	P24752	2.50103	2.78652	2.85641	3.47367
BLVRB	P30043	3.07114	1.81202	3.87918	2.00772
VPS35	Q96QK1	2.31481	3.0202	2.55901	2.58761
SRCIN1	Q9C0H9	-0.209393	1.38389	0.561184	0.486824
LRRC47	Q8N1G4	3.56415	2.64052	2.46101	3.34046
USO1	O60763	3.5835	2.92884	5.32124	3.56237
DDX3X	O00571	1.87737	2.84123	2.68031	3.22657
UGP2	Q16851	3.12913	3.59737	2.10131	1.61981
ANXA11	P50995	2.65261	3.01801	3.77426	4.02011
HNRNPUL2	Q1KMD3	2.71687	2.37032	0.99861	1.85209
CAPNS1	P04632	2.29319	2.55887	2.53324	2.96009
NDRG1	Q92597	3.73432	5.46753	5.74909	6.19257
EFTUD2	Q15029	2.95762	2.3605	2.83067	2.58588
BAG3	O95817	4.0927	4.97102	4.06553	4.34744
IGHA1	P01876	3.46503	4.19407	4.25214	2.28458
EFEMP1	Q12805	3.48572	4.69084	1.80018	1.9354
RBP1	P09455	1.58902	0.195673	-0.0859237	1.96776
SSB	P05455	2.98604	1.84388	0.806793	1.17355
GPSM1	Q86YR5	-0.628725	3.43623	1.36744	3.16637
FDXR	P22570	0.70062	1.9722	1.72101	2.95698
PSMC6	P62333	2.88724	2.41934	2.63609	1.78415
LONP1	P36776	0.726126	0.81386	1.68892	1.27782
ELAVL1	Q15717	2.84977	2.59408	0.985056	2.13289
CALD1	Q05682	2.194	3.50837	0.877792	2.86266
MECP2	P51608	2.70586	3.34595	1.33138	1.62135
AHCYL1	O43865	4.72131	3.9837	6.12694	4.50719
CPNE6	O95741	2.13689	1.91055	2.65911	1.55756
CDH2	P19022	1.87687	4.30518	2.0665	3.2332
ACTR1A	P61163	2.28461	1.92091	1.79466	1.95978
MYO6	Q9UM54	3.42954	0.824166	1.84929	2.64769
CFH	P08603	2.95205	2.93992	2.53456	1.72197
GLUD2	P49448	NA	-0.657571	NA	-1.32987
APOA4	P06727	2.69134	3.87573	3.23148	0.666348
AP1B1	Q10567	0.561249	1.33656	0.391261	3.04284
TUBB1	Q9H4B7	-1.37025	1.17144	0.324386	-0.997067
ACADVL	P49748	3.607	3.16374	3.84618	3.14045
HNRNPA0	Q13151	2.04308	3.41434	1.99555	2.24572
RNPEP	Q9H4A4	3.39188	3.09106	3.30802	3.38522
L1CAM	P32004	0.433172	1.85118	2.96484	1.73761
UQCRC1	P31930	3.41977	2.38982	3.56817	3.5952
TMPO	P42166	NA	-1.89862	NA	NA
IGKC	P01834	3.97844	3.82541	1.86367	1.51621
HINT1	P49773	3.86131	3.46794	2.19304	2.98419
EHD1	Q9H4M9	1.77783	2.30028	1.9256	0.926754
SNTB1	Q13884	2.56981	1.87383	1.83349	3.36737
HMGB1	P09429	7.04099	4.94584	5.99097	7.01725
FTH1	P02794	4.51332	4.43664	3.88052	4.4138
BGN	P21810	-0.0870813	3.44177	2.26418	1.74587
NARS1	O43776	3.06551	2.10933	2.53356	2.55669
PDIA6	Q15084	3.33383	3.34575	2.4241	3.22756
H2AC21	Q8IUE6	-0.484068	2.02875	2.68728	2.0626
RBMXL1	Q96E39	-6.24151	0.171655	NA	NA
SF3B3	Q15393	1.84329	0.82421	1.2836	2.40908
ZNF185	O15231	0.895991	1.43145	0.505067	0.550899
SMC3	Q9UQE7	2.09196	0.541274	3.60252	1.35517
GNAI3	P08754	1.54873	0.376524	0.555468	1.13703
NFASC	O94856	4.32599	2.63557	3.72306	4.38681
COMT	P21964	2.20971	2.90401	2.4479	2.19389
ESD	P10768	3.18576	4.41048	3.47995	3.55947
H2BC1	Q96A08	-0.0386376	1.18736	0.152667	-0.15547
GNAS	Q5JWF2	4.11068	2.92857	3.35473	3.49452
COPB1	P53618	1.81743	0.192494	-0.386114	0.845278
CAPZB	P47756	2.89577	3.23922	2.72077	3.09948
EIF4G1	Q04637	1.38873	2.67999	2.55912	2.89319
SYNE2	Q8WXH0	-0.619239	-1.8127	NA	NA
NOP56	O00567	0.702557	2.6807	0.345931	1.31253
GPHN	Q9NQX3	0.343701	1.51146	0.403629	1.74837
ITIH4	Q14624	-0.946049	1.43489	1.03689	0.824387
GAP43	P17677	-2.41168	0.296631	2.03814	2.3922
MCM4	P33991	-0.652739	1.54489	0.507535	0.275186
ITGB4	P16144	1.1378	-0.876532	1.28305	1.77051
CAPN2	P17655	2.57884	4.00909	3.00314	3.30248
DIAPH1	O60610	0.0300068	-0.383328	0.113477	-1.50432
AHCY	P23526	2.46545	3.76242	3.01579	3.42577
PSMA1	P25786	1.99819	2.32783	1.64743	2.56129
NAPRT	Q6XQN6	-0.417917	-0.613035	1.41675	0.860449
G6PD	P11413	1.59455	1.39726	2.06333	1.77992
COL4A2	P08572	2.62252	3.78179	4.22243	4.01186
ACTR3	P61158	2.57955	3.289	3.20747	3.02347
ADH5	P11766	2.8199	1.9073	1.99755	0.586051
DYNC1I2	Q13409	2.04378	3.30917	3.1644	2.49488
SUN2	Q9UH99	0.6536	2.09422	1.14943	1.35388
HSPA1B	P0DOX7	5.45834	5.98233	3.64221	3.66653
PTPRF	P10586	2.28958	0.901433	1.63348	0.95345
DSP	P15924	0.729606	-2.16168	-2.78008	1.06111
AKR1B1	P15121	2.7752	3.66801	2.44062	3.24463
PRPS1	P60891	3.53357	3.83289	4.5031	4.26627
ADSS1	Q8N142	-0.983659	-0.013579	-0.896241	0.774228
HDLBP	Q00341	1.44677	2.03429	1.9863	1.63939
LAMA4	Q16363	2.19659	-0.724751	1.46474	2.09993
CKAP5	Q14008	0.918415	1.06262	0.947048	0.288555
SEC23A	Q15436	2.14078	1.24441	2.18964	1.18089
FUS	P35637	3.05909	2.84259	2.36498	4.17499
EDC4	Q6P2E9	0.478844	-1.54191	0.808539	0.597703
PCMT1	P22061	2.50033	1.48999	0.719109	1.80322
PSMC2	P35998	2.6365	1.85973	2.61128	2.22191
ATP2A3	Q93084	2.17491	-0.616871	-0.382342	0.675347
DLD	P09622	1.00487	1.29925	-0.184531	1.68958
EGFR	P00533	1.10556	1.11421	2.29284	-0.272493
PFAS	O15067	0.448754	0.865527	1.90523	1.18931
TJP2	Q9UDY2	3.48108	3.11915	3.48979	3.39241
PTPN11	Q06124	4.24303	1.56186	4.43579	3.28035
VWA1	Q6PCB0	0.767588	0.760194	1.68866	0.203502
HSPB6	O14558	0.638374	1.93222	1.97813	0.497425
UQCRC2	P22695	1.94734	0.928116	2.13186	2.87866
FARP1	Q9Y4F1	1.6054	2.35039	3.84022	2.69681
HPX	P02790	4.82922	5.5936	2.82838	0.70175
HLA-A	P04439	1.83308	2.15	2.46541	2.77048
ANKFY1	Q9P2R3	1.83097	2.45356	3.07462	2.89134
WARS1	P23381	2.74628	1.03979	2.27746	1.27868
ALDH4A1	P30038	0.680088	0.972076	2.36728	2.70909
CLASP2	O75122	0.384654	3.18549	0.939187	0.0280092
KCTD12	Q96CX2	1.32265	1.15596	1.8647	2.34237
GDA	Q9Y2T3	1.2306	1.55024	2.85709	2.57208
AKR7A2	O43488	1.58833	2.49201	2.78131	3.6289
TPPP	O94811	1.73703	2.51623	0.220577	1.5312
OPLAH	O14841	1.7733	2.59937	4.39635	2.18677
DNM2	P50570	2.26885	0.823103	1.52147	3.67446
DBI	P07108	3.28585	4.5288	5.19069	5.04682
ATP6V1B2	P21281	1.19285	4.23887	1.93863	2.25035
ACTR1B	P42025	-0.166416	-0.866715	-1.95277	-2.01325
VDAC1	P21796	2.11172	2.609	2.84552	2.77983
MATN2	O00339	0.524825	0.229758	-0.030536	2.03145
YWHAH	Q04917	2.38119	2.81714	3.58744	3.27462
PSMD1	Q99460	2.6704	3.64436	3.32086	2.4406
PRDX4	Q13162	2.826	2.46572	2.15898	1.04023
PSMC3	P17980	1.73576	1.00051	1.00495	0.450239
DDX3Y	O15523	NA	NA	NA	NA
POR	P16435	2.3973	1.80861	1.7003	2.48395
PNP	P00491	1.9562	1.90233	3.23135	4.64046
HSPA4L	O95757	0.985519	0.26808	0.502976	-0.13386
PPP1CB	P62140	1.88985	1.95452	0.986582	1.66499
MYOF	Q9NZM1	1.96962	0.854323	1.49052	0.744912
MCM2	P49736	0.122877	0.531607	-0.0968161	0.727939
TAGLN	Q01995	2.76868	3.68872	1.36446	3.12191
SERPINC1	P01008	2.61322	3.67501	3.35165	1.86206
CALM3	P0DP25	4.27232	3.95373	3.14166	4.55335
S100A9	P06702	1.76909	0.949634	2.816	3.08062
EIF4A3	P38919	3.58246	3.36157	2.78066	4.24003
SERPINB1	P30740	1.02861	0.64905	0.48763	-0.626474
H3-3B	P84243	NA	-4.32719	NA	NA
RCC2	Q9P258	0.130797	0.77445	0.858477	1.50647
DCLK2	Q8N568	2.61473	2.09428	3.81406	3.72454
FH	P07954	0.716801	1.46562	0.0874811	1.86696
ERLIN2	O94905	3.79916	4.21381	2.57413	3.1001
PHB2	Q99623	3.8398	2.58462	3.68985	3.67035
PDXP	Q96GD0	1.19234	1.45906	1.43434	0.141875
CAPG	P40121	3.10646	2.90717	3.11324	1.90764
STX1B	P61266	-3.08362	0.656248	1.78572	0.754465
TTR	P02766	3.66778	4.74878	3.26649	0.890295
PHLDB1	Q86UU1	0.348446	0.619251	NA	NA
CS	O75390	1.66509	1.63188	1.44549	1.63421
FERMT3	Q86UX7	0.057761	-2.57553	1.69127	0.60163
PEA15	Q15121	4.45195	2.32592	3.49312	3.23809
PDLIM5	Q96HC4	1.31443	3.70525	1.8096	1.8517
H3C15	Q71DI3	NA	NA	NA	NA
CTNND1	O60716	2.36859	2.21324	2.19656	3.05267
HMGB2	P26583	1.31209	0.367466	1.93534	2.20968
EEF1G	P26641	3.42607	4.26622	3.5178	4.12543
CORO1A	P31146	2.12898	1.91831	2.76947	2.71878
TMEM43	Q9BTV4	2.71197	2.41142	1.14428	1.8796
ENO3	P13929	-0.368043	NA	-1.39622	NA
PAICS	P22234	3.57196	3.66478	3.18642	2.7
FUBP3	Q96I24	1.27938	2.54332	2.31083	1.66322
GART	P22102	1.37426	3.42862	1.53161	5.15671
IGHG4	P01861	3.13923	3.63275	0.364284	0.62002
KRT17	Q04695	2.9116	-1.92621	-0.986073	1.91512
CAPN1	P07384	3.23747	2.35532	4.8362	4.05786
ANP32A	P39687	3.48672	1.1304	1.41793	2.46558
HDGF	P51858	1.7935	3.1593	1.58015	3.43287
HBG1	P69891	2.65961	-0.0321646	0.933484	1.55471
CALR	P27797	2.96504	4.11322	2.24005	2.89347
PPP1CC	P36873	-1.52945	0.369607	-0.213165	-2.62902
HEPACAM	Q14CZ8	2.44309	3.38517	5.20383	4.45186
PPP1CA	P62136	2.58005	2.33857	1.85343	2.82841
AGT	P01019	0.786212	-0.362311	0.959047	0.845334
PRKAR2A	P13861	3.24436	3.7912	1.91312	3.03188
ARF3	P61204	3.08605	3.90255	3.60029	3.45874
SEPTIN5	Q99719	-0.769264	1.49482	0.901126	-0.697089
KRT31	Q15323	1.55437	1.49492	0.50433	2.40026
RPS4X	P62701	3.37653	3.09553	2.11651	3.31882
FBP2	O00757	1.81383	0.0773021	-1.29348	0.403839
RPL5	P46777	3.4224	3.53386	2.81186	3.53158
CRYZ	Q08257	1.85071	3.35091	2.4249	2.27084
FAM120A	Q9NZB2	2.24896	3.04501	2.66311	1.85381
DDX39A	O00148	-0.666316	NA	NA	-0.315051
AQP4	P55087	5.55483	4.96144	5.91929	6.73582
EIF5A	P63241	3.48956	2.74311	3.40128	2.50305
RPS3	P23396	4.48008	4.59581	3.96522	3.96041
PPIB	P23284	4.57466	3.85634	3.84681	3.96606
PSMC1	P62191	2.5191	1.08409	2.4861	0.66587
UBR4	Q5T4S7	2.08191	-0.636552	1.08536	0.802763
TRAP1	Q12931	2.60631	2.50338	1.14168	1.39178
NCKAP1	Q9Y2A7	1.1015	1.34627	1.03768	0.786857
CYFIP1	Q7L576	2.29077	3.35192	3.88341	3.62209
TKFC	Q3LXA3	1.6423	2.06668	1.67806	1.64922
F13A1	P00488	0.866954	0.916054	2.37988	2.51169
RPS3A	P61247	3.68606	3.10655	2.60902	2.81617
DCTN2	Q13561	2.43646	2.99325	2.13383	1.70511
CASK	O14936	1.87314	2.08114	2.48815	1.99317
GARS1	P41250	1.15039	2.1094	1.54299	0.328549
ATP2B3	Q16720	1.70982	-4.28703	NA	-2.0587
RO60	P10155	1.93821	1.93822	-1.08093	1.89791
COPB2	P35606	1.11542	2.89716	2.31219	1.82382
KRT87P	A6NCN2	-3.81423	-1.87929	NA	-5.75974
RAP1GDS1	P52306	0.944598	-1.35382	0.909626	1.53361
U2AF2	P26368	2.04532	1.9574	0.267741	0.591026
NADK2	Q4G0N4	3.78583	2.09415	3.23281	4.4551
NAP1L4	Q99733	4.35864	2.95426	3.10756	3.92035
DTNA	Q9Y4J8	2.59693	0.748865	2.31922	2.90441
HNRNPUL1	Q9BUJ2	0.888364	1.93092	0.830747	0.10217
ADD2	P35612	2.48063	3.57951	1.75056	2.51692
EEA1	Q15075	2.36923	1.86617	-0.447016	0.395698
H3C8	P68431	8.26202	7.90118	7.90218	7.84229
GDPD2	Q9HCC8	0.551431	3.01196	0.481929	1.26383
SF3A1	Q15459	1.77251	1.85623	2.00341	0.861734
FABP7	O15540	0.611192	2.08262	2.14105	1.45701
ARVCF	O00192	1.04041	-0.462049	0.921312	2.42373
PTBP2	Q9UKA9	1.26065	0.0872276	-2.21155	1.15572
HBG2	P69892	NA	NA	NA	NA
ABAT	P80404	1.32248	2.12647	2.39126	2.61904
OXCT1	P55809	0.819518	0.0249834	0.604085	1.56361
ETFA	P13804	1.49041	-0.597531	-0.797214	1.15328
PGLS	O95336	3.85364	2.51393	3.06934	3.25621
ACIN1	Q9UKV3	1.03819	0.841971	1.34168	1.66039
MCM3	P25205	0.665887	0.541496	NA	0.282179
TMSB4X	P62328	5.97194	3.41374	1.76234	4.71219
BLVRA	P53004	2.74072	3.04984	0.960756	1.24432
IMPDH2	P12268	2.85013	4.26014	3.8194	1.83224
ARHGEF2	Q92974	0.466172	-3.05081	1.67138	0.31335
DNAAF5	Q86Y56	1.82587	0.168506	-0.612045	-0.673156
AHCYL2	Q96HN2	-1.02293	0.512774	-0.359048	-5.67482
NASP	P49321	2.99577	0.494709	2.04707	0.305567
LZTFL1	Q9NQ48	1.67814	0.155373	-0.458611	-0.208171
SMC1A	Q14683	1.86444	2.07434	1.39897	1.87207
CTTN	Q14247	0.576364	2.82467	0.200861	2.59631
STOM	P27105	4.24405	3.3345	3.36427	1.45116
RAB7A	P51149	3.89335	3.27843	3.60709	3.24781
NRCAM	Q92823	2.92699	2.49931	2.96816	3.55974
GSTM2	P28161	0.185505	0.93918	0.390467	0.85752
AFDN	P55196	-0.790324	-1.26091	-1.1014	-0.601322
VTN	P04004	3.70726	3.04644	3.50685	2.05678
COL4A1	P02462	2.08709	3.20764	3.75583	2.62288
IRGQ	Q8WZA9	1.44583	0.732113	1.51689	1.1899
ACOT7	O00154	1.71798	1.58049	0.26095	1.69121
VAT1L	Q9HCJ6	0.195516	-1.90523	0.401019	1.69159
AHSG	P02765	1.61888	3.25935	2.39663	1.17729
CCAR2	Q8N163	2.36632	1.9314	1.14242	1.76786
PSMD3	O43242	1.82281	0.594663	1.27613	0.926181
GNA13	Q14344	3.13136	2.9989	2.60155	2.65372
PLCB3	Q01970	-0.221043	-0.314475	0.888753	0.964748
SRSF1	Q07955	3.33323	2.09189	2.34785	3.18109
GOT1	P17174	0.479526	1.52795	1.97493	-0.0986744
SEPTIN8	Q92599	1.76204	2.77047	3.53885	3.26506
AHNAK2	Q8IVF2	1.00131	2.00834	-0.619082	1.93487
S100B	P04271	4.28164	2.67228	3.9281	4.37054
KRT33A	O76009	NA	-1.46735	NA	-3.01345
GSTM1	P09488	0.954122	0.730811	3.56257	2.29135
PRKCA	P17252	0.10916	3.18596	3.31505	2.80426
PRPF19	Q9UMS4	1.53182	2.16833	1.20102	2.14246
MDH1	P40925	2.74334	3.20111	3.85569	3.96493
LGALS3BP	Q08380	1.54992	2.56681	1.99663	2.2874
NSFL1C	Q9UNZ2	2.4793	2.5826	1.73664	2.20371
CRB2	Q5IJ48	-0.524574	0.597939	0.247895	1.87688
MPI	P34949	1.33513	-0.82507	0.99685	-0.720618
FHL1	Q13642	3.91841	3.17312	1.46148	3.53269
HSPA1B	P0DOX6	NA	NA	-0.257366	NA
PUF60	Q9UHX1	3.67145	2.64146	2.28742	2.91158
PFN1	P07737	3.43695	3.93059	5.0877	3.22958
SRI	P30626	5.35591	5.49797	5.75164	5.5771
EPB41L1	Q9H4G0	0.567252	2.15148	1.79448	0.591405
CSNK2A1	P68400	2.16258	0.790554	0.643251	0.836429
YBX1	P67809	3.63307	0.117288	3.55276	-0.575611
FARSA	Q9Y285	1.6847	1.49073	2.4507	2.20071
CYRIB	Q9NUQ9	1.43114	-0.759227	0.428033	-0.12173
KLC1	Q07866	1.08471	0.112288	-0.701183	-0.781251
MYH7	P12883	NA	NA	NA	NA
STAT3	P40763	1.70146	1.57203	1.60975	1.71657
TRIM2	Q9C040	3.44338	1.90161	2.28266	2.26102
SEC31A	O94979	1.43298	2.01191	3.48705	1.96952
MARCKS	P29966	2.81345	2.24627	3.15128	4.72648
GLUL	P15104	1.03025	3.18837	4.76719	2.50958
HIP1R	O75146	-1.20494	0.366374	2.14498	-1.55839
SDHA	P31040	2.07909	2.46995	2.44994	0.867227
RBM39	Q14498	1.13544	1.21307	1.30833	2.22553
MYO5A	Q9Y4I1	-0.313897	2.10671	2.0245	-0.315441
SOD1	P00441	3.89312	-2.54696	0.65923	2.49549
ECHS1	P30084	1.27044	1.66195	1.473	1.75635
PXDN	Q92626	0.531458	0.0743846	1.05609	0.635457
PSMD11	O00231	2.09143	2.12743	1.4854	1.07199
RAB1A	P62820	2.06541	3.20923	2.19765	1.82336
EPHX2	P34913	0.884445	1.1904	0.408224	0.345972
ECH1	Q13011	1.04947	4.89244	2.53872	2.10667
NUCB1	Q02818	1.8882	4.24267	3.92127	2.98794
PDHB	P11177	-0.175737	0.78719	1.80835	1.75547
POTEI	P0CG38	-0.748171	-0.911003	-3.30783	NA
PRKCSH	P14314	4.40424	2.62481	1.34146	3.83123
MYH6	P13533	0.502749	1.15161	1.04097	0.850792
CORO1B	Q9BR76	1.66136	1.38271	2.57778	3.47526
MAP6	Q96JE9	1.88797	1.80799	0.843895	2.36981
SAMHD1	Q9Y3Z3	1.06115	1.903	1.88575	2.65506
CHI3L1	P36222	-0.734476	-1.53155	-0.0928659	-1.32106
PLEKHA7	Q6IQ23	-2.46747	0.0676419	-0.606055	NA
LRBA	P50851	-1.90002	0.494518	2.29513	0.805861
RACK1	P63244	3.78906	3.67752	3.0805	3.81452
MCCC2	Q9HCC0	2.8334	-0.67905	0.498294	1.41178
TOP2B	Q02880	1.15878	1.29972	0.440602	0.549859
RPLP0	P05388	3.41579	3.87331	4.0803	3.74111
EPB41	P11171	0.122625	0.527263	1.88498	2.50592
UGGT1	Q9NYU2	0.687482	0.81038	0.0573756	-0.920675
IARS1	P41252	1.24361	1.24669	2.11269	0.748464
PYCR1	P32322	-3.34985	0.928066	0.967521	1.11196
FCGBP	Q9Y6R7	1.21533	3.31072	2.22323	-2.02822
ATP5PO	P48047	1.8556	2.95519	1.70195	2.53879
PA2G4	Q9UQ80	3.30201	1.53842	1.73921	2.61574
OPA1	O60313	0.970773	0.309562	0.497157	0.262948
VWF	P04275	-0.436512	-1.34482	1.44097	-0.579137
OTUB1	Q96FW1	3.36822	3.75751	1.46173	3.00283
TARS1	P26639	3.03396	2.6955	4.37991	2.94021
RAP1B	P61224	2.26179	4.12555	2.77974	2.80976
INF2	Q27J81	-1.29709	-2.09099	-0.400036	-1.99055
TNIK	Q9UKE5	1.39541	0.14535	-0.120549	0.351766
AMY1A	P0DUB6	0.326485	0.257932	1.44147	2.28422
PURA	Q00577	2.26572	2.25588	0.913552	1.95885
MYO18A	Q92614	0.620826	-0.972725	1.59372	0.940119
PPP2CA	P67775	1.61618	2.24608	2.04299	2.17178
TNPO1	Q92973	2.5836	1.35293	1.86175	1.95625
RARS1	P54136	2.16698	1.58412	1.48546	2.09368
FBN2	P35556	-2.8997	-5.08146	0.339067	-0.206313
STOML2	Q9UJZ1	3.67475	1.74689	1.2193	0.809376
GMPR	P36959	2.12689	1.93714	-0.370225	1.78319
POTEKP	Q9BYX7	-1.57564	0.00121728	-1.02327	-2.94508
TNS1	Q9HBL0	0.475065	1.38406	0.6373	1.31397
TALDO1	P37837	4.46206	4.76935	3.78386	3.63557
NIBAN2	Q96TA1	1.39602	0.36923	-2.43601	0.790858
RAB2A	P61019	3.11111	1.96762	2.22117	2.41095
AKR1A1	P14550	1.95786	2.32924	3.09917	2.94337
KRT33B	Q14525	NA	0.0620169	-2.17235	NA
CAMK2D	Q13557	3.27686	2.79837	2.95918	2.19853
MTSS2	Q765P7	1.00311	2.58246	-0.134964	1.87249
MARS1	P56192	1.52475	1.81789	0.858389	2.19258
VAMP2	P63027	2.19256	2.97971	2.85391	2.56525
JUP	P14923	-1.18169	-1.21987	-0.1609	0.312536
SMARCC2	Q8TAQ2	0.939955	0.868729	0.83319	1.19545
ME2	P23368	1.08863	0.367409	2.08592	1.41118
WFS1	O76024	1.57747	3.25078	1.50273	2.25809
C4BPA	P04003	1.53506	1.69214	3.24084	-0.397721
GSTK1	Q9Y2Q3	0.481027	-0.359704	0.738853	-0.301396
EMILIN3	Q9NT22	0.789277	0.553091	-2.09141	0.415364
RTRAF	Q9Y224	1.03873	1.79223	1.39676	0.392172
PPP2CB	P62714	-3.70313	NA	NA	NA
MRC2	Q9UBG0	-1.6869	0.865516	-0.566031	NA
SPATA18	Q8TC71	-0.0308262	0.55008	0.255007	0.242813
TRIO	O75962	-0.837244	NA	-3.37159	-0.941975
SPR	P35270	-1.12859	-1.15595	-3.89895	-1.3175
ST13	P50502	2.71509	3.18593	2.42067	2.88406
SLC25A6	P12236	3.58737	4.44489	4.86141	4.81348
PRKAR1A	P10644	4.21017	3.66409	3.78617	4.21758
ADAR	P55265	0.681741	0.0804054	1.28821	0.563866
THBS4	P35443	-3.33835	3.74094	1.58192	-2.10701
TAGLN3	Q9UI15	2.49085	1.44454	0.184739	2.30736
SEC14L2	O76054	-0.681599	3.01491	3.2187	2.49526
FLOT2	Q14254	3.0176	0.419553	0.907044	2.07767
NME1	P15531	1.32978	1.77995	3.19263	1.80335
QDPR	P09417	1.9838	2.51058	3.42328	3.21182
LUM	P51884	0.316939	1.15253	1.97546	2.57536
CRYL1	Q9Y2S2	3.77513	3.70087	4.25069	4.02148
MAPRE1	Q15691	1.39833	2.38242	2.284	1.3557
GATD3B	A0A0B4J2D5	0.374656	3.78027	2.20699	1.70704
SNTA1	Q13424	3.6498	3.36539	4.97678	1.98631
RPS6	P62753	2.30428	2.18509	1.85178	2.40181
MYL12B	O14950	3.16667	2.63909	2.28602	2.00551
CETN2	P41208	2.46514	0.867067	-0.986862	1.31142
ERP44	Q9BS26	3.4287	1.31456	1.89807	1.74138
TMOD1	P28289	0.587973	1.37619	0.297815	0.434512
QKI	Q96PU8	2.66094	1.3768	1.55675	2.43588
ALDH3A1	P30838	-0.477495	1.78132	-0.506004	0.517577
GSS	P48637	2.07293	0.889407	2.20604	1.84576
KRT7	P08729	-3.81784	-3.6536	NA	-2.10517
QARS1	P47897	1.30141	0.642264	1.18755	1.47166
RAN	P62826	3.80828	3.6466	2.13466	3.85867
TNKS1BP1	Q9C0C2	1.19198	1.64241	2.3047	2.096
MSI1	O43347	0.860219	0.891312	-0.0555517	-0.0185364
EPM2AIP1	Q7L775	1.39534	2.75158	2.41626	0.117298
ACAA1	P09110	-0.783016	-0.0730044	-0.162858	0.386386
PAFAH1B1	P43034	2.21444	2.17658	1.88836	2.09126
ANGPTL6	Q8NI99	-3.61668	-0.0584623	0.976968	NA
CKMT1B	P12532	-0.556724	-2.07907	-0.297011	-0.751719
DBNL	Q9UJU6	-0.314488	2.57603	0.661985	1.20682
ALDH1A1	P00352	1.5771	1.36547	1.56436	1.28971
RAB14	P61106	3.47502	2.65796	2.29559	1.60304
DECR1	Q16698	2.10132	0.883478	2.26382	2.71432
H2AZ1	P0C0S5	4.00495	4.05758	3.96967	2.92076
GNAQ	P50148	2.3516	0.898064	2.60463	1.0276
HNRNPDL	O14979	1.91911	0.822686	1.1668	1.329
APMAP	Q9HDC9	1.31287	2.0846	1.63435	1.68725
SEC16A	O15027	1.1424	1.66766	3.1354	0.923025
SLC4A2	P04920	1.19818	-2.19109	1.68901	0.550556
H1-1	Q02539	NA	NA	NA	NA
PSIP1	O75475	2.39384	2.57376	1.94083	2.0273
UPF1	Q92900	2.92657	1.57191	0.7689	1.91215
GLG1	Q92896	3.64656	-0.0925106	0.824529	1.01218
SEC22B	O75396	0.152332	1.83607	1.6589	-0.923289
MPST	P25325	3.41397	2.28393	3.04743	2.41121
HSPE1	P61604	3.77006	2.98407	3.16022	4.24703
SLC25A13	Q9UJS0	0.37909	0.293455	2.30182	1.07262
G3BP1	Q13283	2.60632	1.87066	0.894356	2.09481
CST3	P01034	3.19856	4.36478	2.75831	4.07795
RPL3	P39023	2.11375	2.9777	4.04466	3.24442
UBA2	Q9UBT2	0.776969	1.74618	-0.844577	-0.228669
DGLUCY	Q7Z3D6	-0.672635	0.758062	-1.87103	0.576315
MYEF2	Q9P2K5	1.63325	2.12135	0.926768	1.45592
AIFM1	O95831	1.00216	-1.50127	-0.361509	1.15984
DCX	O43602	-1.4163	0.276885	2.23338	1.48503
SART3	Q15020	1.57419	1.50761	0.181713	1.29134
YLPM1	P49750	0.68931	1.32991	-0.0787227	-0.201959
GSTM4	Q03013	NA	NA	-1.94737	-5.09062
ARHGAP1	Q07960	1.00485	1.09743	1.1472	-0.201304
ACADM	P11310	0.972723	1.90662	-0.562352	1.94406
CAMK2G	Q13555	2.04434	2.08172	3.74512	2.80267
PRKAR2B	P31323	0.717228	1.21665	-3.14097	0.925077
RBM14	Q96PK6	3.64815	2.5316	2.15475	2.27782
ALDH1A3	P47895	-1.66473	1.22328	-0.0880298	-0.00188278
GC	P02774	3.30628	4.26443	2.85636	-0.145202
LHPP	Q9H008	2.59723	-0.289224	0.761858	2.09547
KIF7	Q2M1P5	-2.76067	0.0929598	-0.817942	-0.761883
PSMC4	P43686	3.10962	2.68551	2.54449	2.27701
CAMK2B	Q13554	-3.43818	-2.86954	NA	NA
SLC25A4	P12235	-0.472555	0.702824	0.012143	1.08491
TXNRD1	Q16881	1.30694	1.63006	0.57916	0.0518028
GYS1	P13807	3.42197	5.2104	4.3077	3.09494
VAPA	Q9P0L0	1.80827	2.44788	1.87285	2.03613
FBXO2	Q9UK22	-1.60385	0.747632	2.68123	2.74973
MCM6	Q14566	0.420945	-2.69381	-0.862998	0.991794
ACTR2	P61160	3.43244	3.82557	3.18378	4.35001
DPP3	Q9NY33	0.759544	0.514131	1.48541	1.23446
PABPC4	Q13310	-1.16044	-1.11709	NA	-0.844793
BAIAP2	Q9UQB8	-4.91547	0.83229	1.92708	0.460869
SIRPA	P78324	2.36353	2.49308	3.24006	4.00007
PSMB1	P20618	1.70488	1.59107	1.16666	1.59922
LCP1	P13796	-0.216299	-0.404857	0.351976	1.53719
RPL7	P18124	3.87015	3.27509	2.84181	3.33522
AMER2	Q8N7J2	-2.44307	-0.541376	-1.08473	-2.1995
RAB1B	Q9H0U4	-0.368969	2.00666	0.775394	-0.368251
ANXA7	P20073	3.98032	2.83288	3.65996	3.62906
PDHA1	P08559	2.04459	3.46913	1.19938	2.36898
ARCN1	P48444	1.3135	1.75345	1.8007	1.40994
FAF2	Q96CS3	-0.0417166	0.63416	0.564703	-0.56715
NAPA	P54920	4.70491	5.38244	2.65167	2.45548
DNM3	Q9UQ16	-2.36842	-5.24671	NA	NA
PALM	O75781	3.64012	2.8604	1.49651	3.60953
GFPT1	Q06210	0.428702	-2.74043	0.392039	-1.75073
ASAH1	Q13510	2.70684	1.59959	1.93658	3.18611
ANK3	Q12955	0.436589	-2.8206	-0.246872	-1.32122
RBBP4	Q09028	1.80313	1.68751	2.18002	1.70148
IPO7	O95373	2.53166	1.49678	0.978272	-1.03051
SOD3	P08294	0.366388	2.24368	-1.73141	2.84529
GSTM5	P46439	0.184625	0.127582	1.86097	2.7858
HSDL2	Q6YN16	3.1192	2.52977	0.30408	0.480211
CORO2B	Q9UQ03	-0.0563723	1.413	-1.77377	1.24671
ELAVL4	P26378	-3.04042	0.167217	-2.29221	-1.5133
ARF5	P84085	1.42686	1.73588	1.73203	1.41778
ATXN10	Q9UBB4	0.600558	1.83765	0.700641	1.46475
UTRN	P46939	0.169281	-1.96666	1.08266	NA
COPS4	Q9BT78	1.68383	1.15247	1.46059	1.0698
PDLIM3	Q53GG5	-0.218134	-1.16097	1.40872	1.08502
SUGP2	Q8IX01	0.671428	0.629897	3.02117	-0.53892
VWA5A	O00534	-0.7103	2.74037	1.70997	1.54501
STMN1	P16949	3.9172	2.64253	2.91509	3.27828
MCM5	P33992	-1.41253	0.965602	1.07077	-1.66843
MYH2	Q9UKX2	0.761153	2.24016	3.43099	1.83135
IARS2	Q9NSE4	-0.995285	0.605247	-0.0800811	1.04113
MAP1S	Q66K74	1.7478	1.40222	1.98727	1.33131
CYB5R1	Q9UHQ9	1.23257	0.749427	2.01342	-0.359347
ME1	P48163	1.27567	-0.0151302	-2.19644	-1.0205
BSG	P35613	3.8384	4.20618	4.81126	4.618
ELAVL2	Q12926	2.20665	-3.16808	-2.14925	-2.23933
TUBAL3	A6NHL2	0.672939	1.60283	0.903229	0.69436
ANP32B	Q92688	-0.485951	-1.31891	0.340722	-2.0824
RPA1	P27694	0.51339	0.486595	0.386799	0.433808
DLAT	P10515	-0.118659	0.113624	2.25679	1.01362
HLA-B	P01889	-0.921712	-2.24314	1.28502	0.373174
NAPB	Q9H115	-1.63034	-0.941617	NA	-3.05976
HRG	P04196	1.67988	2.74937	1.40133	-0.639632
KRT19	P08727	-0.0833403	-1.43938	-0.571426	-1.04404
FERMT2	Q96AC1	1.00757	2.01749	1.4439	1.01747
KRT75	O95678	NA	NA	NA	NA
SPARCL1	Q14515	0.273416	2.79872	-0.931247	0.697264
NME2	P22392	4.88225	5.06027	5.52685	5.03974
UGDH	O60701	0.4908	0.554205	-1.08095	0.388886
EEF1D	P29692	5.32499	6.86198	7.43711	6.67494
GALK1	P51570	0.488568	1.32847	2.53303	1.67577
HACD3	Q9P035	3.99287	2.07369	1.64827	1.85454
NFIB	O00712	0.31808	0.653084	0.130762	0.316844
PCCA	P05165	-1.16937	0.243431	-0.574299	-0.548725
SARS1	P49591	1.24962	0.146985	1.60717	1.35531
EPB42	P16452	0.704198	1.55249	2.45973	-2.61696
RAB11B	Q15907	6.05371	2.51929	1.83571	3.26161
GSR	P00390	1.92743	1.90966	1.63412	2.05312
OGN	P20774	0.630795	1.3124	-0.862373	1.94601
THRAP3	Q9Y2W1	1.65504	1.2607	1.77887	1.93078
MTCL3	Q5TF21	0.408933	3.08148	1.65038	4.16934
SEPTIN10	Q9P0V9	-1.0696	1.87114	0.383696	0.454954
LMAN2	Q12907	2.03141	1.14893	2.53486	0.664058
TTLL12	Q14166	0.977698	1.9796	0.626404	1.37979
SRRT	Q9BXP5	1.23478	2.03796	1.20156	1.99962
SRPX2	O60687	0.8636	1.81522	2.50852	-2.59683
CD44	P16070	4.15397	4.68292	4.5297	5.28173
GSPT1	P15170	1.69116	0.661143	1.07392	-0.0805896
FLG	P20930	-0.655141	-2.53233	-1.15251	-0.905329
LUC7L2	Q9Y383	1.70365	1.83788	0.570848	0.255943
RPS8	P62241	3.71619	2.50433	2.44884	2.94167
SCP2	P22307	-3.36397	0.936033	NA	-1.28702
LSAMP	Q13449	2.14246	1.58004	1.63048	3.62005
CA2	P00918	2.14578	1.46228	4.08385	2.52172
CADM1	Q9BY67	2.2199	0.811446	-1.507	1.37358
COPG1	Q9Y678	-0.628422	0.374327	-0.0156636	-0.366465
TGM2	P21980	1.00285	-0.132691	0.934708	1.09185
POTEJ	P0CG39	NA	NA	NA	NA
SAFB2	Q14151	-0.310734	-0.892383	-4.34429	0.155709
VAMP3	Q15836	0.578743	-1.12099	0.339994	0.678639
FAM98B	Q52LJ0	0.854242	-0.266219	0.522201	0.903662
HCFC1	P51610	-0.203578	0.374367	-0.95446	-1.34957
LASP1	Q14847	2.04546	1.88888	0.86399	2.04753
NUDC	Q9Y266	1.95066	2.14466	1.36286	2.1402
SRSF2	Q01130	-0.186329	2.03767	-0.164558	2.26617
TMED10	P49755	2.0989	1.42649	0.312436	0.618502
ACSS1	Q9NUB1	0.342902	-2.11815	0.255197	0.366519
SH3GL2	Q99962	2.42805	1.35377	1.64274	3.80188
IGSF1	Q8N6C5	0.0401117	-0.0550256	1.22788	0.154809
PGK2	P07205	NA	-4.24766	NA	NA
PAFAH1B3	Q15102	-1.07602	0.744777	1.52912	-0.824606
LIN7C	Q9NUP9	3.16191	2.91772	3.55546	3.28105
KHDRBS1	Q07666	3.00925	2.38015	2.12113	1.94504
ITGAM	P11215	-0.546033	-0.128038	-0.343163	-1.3347
CHI3L2	Q15782	-4.05773	-3.26046	-0.280471	NA
DDX6	P26196	1.65069	1.46698	0.192383	1.24599
NUP93	Q8N1F7	0.247889	2.9399	0.742257	2.37928
CNOT1	A5YKK6	-0.85977	-0.195275	1.81041	0.119421
CALB1	P05937	0.816838	-0.323123	0.869873	1.23963
SSBP1	Q04837	1.9059	1.17327	1.76521	2.62554
TFG	Q92734	2.91256	1.80236	0.840414	1.70865
SERPINF2	P08697	0.395041	1.27168	0.988421	-4.18936
RPS21	P63220	2.11175	0.924378	0.432344	0.331223
PDXK	O00764	4.26791	3.01456	2.47488	1.87648
LETM1	O95202	-1.25154	0.982225	2.50246	2.49138
TSN	Q15631	1.81987	2.37767	1.6701	1.5509
ALYREF	Q86V81	3.57072	3.38443	3.96556	3.51443
RBM4	Q9BWF3	2.49266	0.204556	0.370174	0.760974
HKDC1	Q2TB90	0.0799801	0.194326	-2.7507	0.467961
MAOA	P21397	-0.966169	0.0374791	1.07452	NA
NAP1L1	P55209	1.66126	2.6085	2.05108	1.73083
PSPC1	Q8WXF1	2.10311	1.84901	-0.52702	0.0031999
SNRPA	P09012	2.94508	1.40599	0.118417	0.856717
RAP1A	P62834	-3.71602	-1.3403	NA	0.460734
PCDH17	O14917	-4.32266	-3.88652	-3.08418	-1.17367
PLS3	P13797	0.361516	-1.09317	0.591597	-0.137085
CTSB	P07858	1.37586	0.803915	0.779769	0.760058
BCLAF1	Q9NYF8	2.89943	0.819155	1.7383	0.301056
ANXA3	P12429	-0.473921	1.50307	0.639884	1.41258
CYFIP2	Q96F07	2.095	-0.82012	-3.7429	3.0873
SCCPDH	Q8NBX0	1.85505	1.06846	-1.17543	1.19224
LTBP1	Q14766	-1.29179	0.919631	1.19721	1.30345
MYL6	P60660	5.00835	3.16469	4.02952	3.8545
FARSB	Q9NSD9	1.87745	1.59092	1.3797	1.93162
CD14	P08571	0.00499766	-0.924539	0.252563	-2.40805
MYL9	P24844	0.310634	-0.732821	NA	-0.067069
PHYHIPL	Q96FC7	2.22217	3.19124	3.49776	3.72235
ALCAM	Q13740	-0.496349	-0.845279	-2.12466	0.111868
SAFB	Q15424	-0.560095	-1.33745	-2.25541	-0.488155
PSMB5	P28074	3.38493	3.29338	3.8348	2.34812
RHOA	P61586	3.9989	3.81551	3.28484	3.95394
SHROOM2	Q13796	0.439558	NA	NA	-2.02726
LIMA1	Q9UHB6	0.769437	0.990786	0.211813	1.99654
PDS5B	Q9NTI5	-1.91235	0.252729	1.91061	0.0987428
CIRBP	Q14011	2.1972	3.29944	-0.465893	2.20501
ACAT2	Q9BWD1	-2.48296	2.11363	1.29391	2.02302
LMAN1	P49257	2.42514	2.61887	2.98986	1.92231
CDC42	P60953	1.10147	2.30377	2.10561	2.37404
TPP1	O14773	3.27522	2.55546	3.33219	3.98502
SYNPO2	Q9UMS6	2.21544	0.890562	2.45085	0.918989
FBL	P22087	2.04084	0.903906	2.4072	1.10518
RPS14	P62263	4.17796	3.47411	3.51246	3.70211
ITGB1	P05556	3.57802	3.04526	2.81433	3.17239
KRT13	P13646	-3.72941	-0.283756	-0.558125	-2.77105
SLC25A12	O75746	0.302527	-2.01164	-0.47646	0.038083
LARS1	Q9P2J5	0.681553	0.0281231	-0.27097	0.990486
ARHGDIA	P52565	3.05532	2.36566	2.90166	2.89579
PREX1	Q8TCU6	-2.00454	0.948589	1.33886	0.405611
SAR1A	Q9NR31	1.7561	-0.679093	-0.579218	0.882769
SARM1	Q6SZW1	-0.0899179	-0.39817	2.14816	2.40892
TBR1	Q16650	NA	-2.62042	-1.12	-0.387115
SMARCA5	O60264	2.66684	-1.218	0.0651843	1.58267
DYNC2H1	Q8NCM8	1.26636	0.477382	-4.35323	-2.88301
SLC12A7	Q9Y666	0.775626	-0.507434	2.35399	-2.51043
PPP1R1B	Q9UD71	2.51946	2.55722	2.20924	2.56896
RPL12	P30050	3.23462	2.86171	2.48252	2.31433
SET	Q01105	3.17754	2.20299	3.0268	2.42723
IGSF21	Q96ID5	0.184251	0.745567	1.10607	1.86282
PSME1	Q06323	1.83248	-0.00322227	2.14914	1.98307
MTPN	P58546	2.66112	-2.14931	1.77119	1.33834
IFT140	Q96RY7	-0.33274	-0.607825	NA	0.0650686
TOR1AIP1	Q5JTV8	0.978205	1.20698	2.69791	0.912121
BUB3	O43684	0.476437	0.900754	-0.333733	0.802062
MYO1B	O43795	-2.02057	1.12963	0.605764	-1.90841
PTGFRN	Q9P2B2	0.357695	-0.485401	-0.859441	0.975542
SUPT16H	Q9Y5B9	0.634268	1.48479	-0.692214	0.367036
ARL8B	Q9NVJ2	3.006	1.93131	2.00154	1.56568
APEH	P13798	1.85677	-1.07761	1.82892	0.299408
ELN	P15502	-1.48973	1.51793	0.258509	-4.81273
CLIC4	Q9Y696	3.7677	5.34473	2.96751	3.28578
SOD2	P04179	2.85803	2.50782	2.54693	1.72908
AFG3L2	Q9Y4W6	2.30534	1.95495	0.745774	3.17931
CARS1	P49589	-0.225241	1.45867	0.717346	0.148751
FAT2	Q9NYQ8	-1.28253	1.22396	-0.836308	0.907258
RPL6	Q02878	0.901386	3.39908	2.65444	2.13303
GPX1	P07203	1.75126	0.539551	0.738397	1.6617
H6PD	O95479	-0.106645	0.173893	-0.360565	-0.24255
UBQLN1	Q9UMX0	-0.298044	1.3869	NA	0.771095
PLXNB1	O43157	-0.0930016	1.59165	0.824594	0.521054
ESYT2	A0FGR8	0.483886	-0.536677	2.46189	1.34729
DYNC1LI2	O43237	2.67744	1.05969	1.46945	1.39297
BANF1	O75531	2.51178	2.08892	0.924607	1.77931
HSPA12A	O43301	-0.745673	0.635125	-2.50299	-0.477145
PPT1	P50897	2.17459	1.58873	-0.129431	2.64777
SLC25A5	P05141	0.0153092	-0.494762	0.0653277	-0.768271
CHCHD3	Q9NX63	-1.26826	2.21336	1.48958	2.16349
PCBP3	P57721	NA	-1.93601	NA	NA
KRT34	O76011	0.260182	-1.60404	NA	-2.88462
SMARCA4	P51532	0.0290795	-1.13612	-2.41575	-1.10985
PEPD	P12955	0.923058	0.204141	1.4061	1.14674
GNG12	Q9UBI6	3.39913	4.5754	1.30392	4.41996
PRMT5	O14744	1.79234	2.10236	2.47985	1.92897
BCAP31	P51572	2.80857	1.81357	2.20038	2.19432
PPP3CA	Q08209	1.99085	0.939161	2.47422	0.478672
C5	P01031	1.41118	-0.256239	-0.0170012	-0.663446
NAXD	Q8IW45	1.00612	0.135485	-0.667733	0.869867
RPL7A	P62424	2.69951	3.08132	2.38196	2.36016
ALAD	P13716	1.66075	1.40006	2.37679	3.00688
NOP58	Q9Y2X3	0.575193	0.545902	0.784653	1.84862
UFL1	O94874	1.48801	0.226587	-0.872098	1.97814
PPM1F	P49593	-2.15438	-1.88175	0.742595	-0.760535
IVD	P26440	1.73691	1.97056	1.20895	2.76622
ALDH5A1	P51649	1.0067	-0.184744	4.33839	2.79721
TOM1	O60784	-1.11748	0.0170589	-0.382991	-1.10031
CALU	O43852	1.23763	0.170273	0.320557	-3.90989
TCOF1	Q13428	-4.87906	-0.290805	0.4512	-1.93119
VDAC2	P45880	2.63574	2.40483	1.88628	2.90151
CAPZA2	P47755	2.74581	2.34902	2.82032	2.68435
CTBP1	Q13363	1.00868	3.5284	2.51198	2.18258
MAPRE2	Q15555	-2.42213	-1.08769	-0.563809	-6.62172
RAB2B	Q8WUD1	NA	NA	NA	NA
SCARB2	Q14108	1.60644	1.4611	-0.423524	2.0924
CSRP1	P21291	-2.47332	3.00649	-0.121837	1.13225
USP14	P54578	3.36961	1.03621	1.64348	1.63557
DDX19A	Q9NUU7	1.77682	1.02733	0.535991	1.61517
ATP1B1	P05026	1.4178	0.500956	0.623061	0.987931
MYLK	Q15746	1.16891	1.09278	2.59291	-0.356357
USP7	Q93009	-1.28296	1.89	-0.577125	-0.679946
AQP1	P29972	-1.73552	-1.42561	NA	0.322164
HIBCH	Q6NVY1	0.467735	1.57648	1.21695	0.699752
H1-10	Q92522	3.3046	3.59787	3.29603	2.47797
SH3BGRL	O75368	2.69428	2.12121	2.00961	2.41552
ALDH3A2	P51648	2.82441	2.54811	0.915664	0.207654
CRIP2	P52943	1.82668	2.67847	-2.19923	-0.108404
PON2	Q15165	1.52342	1.23027	1.10247	-0.216115
DMD	P11532	-3.16061	0.482003	0.896628	1.20215
PHPT1	Q9NRX4	0.182303	0.522978	-0.551511	0.165909
GLOD4	Q9HC38	1.95793	1.33463	2.39892	1.91079
RIMS1	Q86UR5	-2.04293	-1.09931	NA	-0.493768
SAE1	Q9UBE0	0.951039	1.05907	0.513745	-0.283871
H3-4	Q16695	NA	NA	NA	NA
PCYOX1	Q9UHG3	3.28353	2.53599	4.41266	4.39679
ATP6V0A1	Q93050	-0.693928	1.4255	0.0189284	1.97196
HNRNPAB	Q99729	0.518623	-0.44444	-0.300649	-0.553308
IGF2BP3	O00425	-2.82333	-2.27316	-2.06895	-0.583111
HADH	Q16836	1.9535	2.45856	1.31154	2.24898
NDUFS3	O75489	0.159316	0.223748	-0.0217215	0.240946
PSMA5	P28066	2.74636	1.66626	2.72419	1.90679
ATP5PB	P24539	1.34228	2.0605	1.92098	0.953784
RAB5C	P51148	2.74284	2.36348	2.81381	3.15195
KRT4	P19013	-0.783034	-0.499016	NA	-0.271866
PCLO	Q9Y6V0	3.78999	5.63464	5.0389	3.44853
GPRIN1	Q7Z2K8	-2.72044	-3.34305	NA	-0.698361
PSMA3	P25788	2.06444	1.85825	2.3278	3.44277
RRM1	P23921	-0.99892	-1.97953	-3.98706	-2.16102
CDC5L	Q99459	-0.332216	1.00884	-0.331264	0.293305
RAB6A	P20340	3.08523	2.43278	2.83135	3.72954
ARPC2	O15144	1.70949	2.36081	2.91968	2.29461
ATAD3A	Q9NVI7	1.15647	0.952858	0.238314	-0.0524937
HDHD2	Q9H0R4	2.35511	1.03023	-0.594662	-0.232135
MLC1	Q15049	0.461371	-2.06087	2.57105	2.14183
CHGB	P05060	-2.02514	0.367236	-0.0544952	0.795509
PSMA7	O14818	1.67765	1.4192	1.13959	2.01045
NHERF1	O14745	3.32255	3.68345	3.49893	3.82501
CPE	P16870	-0.227297	0.292496	2.91007	3.37396
XPO7	Q9UIA9	-0.165055	0.143551	1.01344	-0.483536
SRGAP2	O75044	-0.632135	-0.72753	1.9637	-0.434374
BCAM	P50895	2.29107	0.610595	2.81541	1.61846
CUL3	Q13618	0.326175	0.448128	0.510388	-0.474194
H2BK1	A0A2R8Y619	NA	NA	NA	NA
USP9X	Q93008	-0.891965	0.814418	0.349768	0.524338
PPA1	Q15181	2.66561	3.5983	2.29322	2.75199
DNPEP	Q9ULA0	1.55117	0.374862	0.999476	1.22097
RUFY3	Q7L099	0.0497432	1.119	2.87255	3.011
PGM2	Q96G03	2.44788	0.571861	1.16139	0.483436
PRDX3	P30048	2.09843	0.794591	1.71954	1.19089
ABCB6	Q9NP58	-0.715008	-1.31926	-1.40384	-1.75783
ABHD11	Q8NFV4	-2.45456	-0.714827	-2.51906	-1.56988
MPDZ	O75970	-0.655383	0.112382	-2.02603	-3.96933
PCK2	Q16822	-6.12916	-3.27098	-1.24418	-0.744337
FSD1L	Q9BXM9	1.14738	-1.13538	-1.94013	0.664365
SSRP1	Q08945	2.54545	-0.136976	1.76652	2.32856
RAD23B	P54727	4.3496	1.48365	1.04449	1.36907
SERBP1	Q8NC51	2.0938	2.08429	1.51423	1.98082
CPT2	P23786	0.531233	0.797958	0.779499	2.58839
KIF2A	O00139	2.59122	1.51648	0.161232	0.454139
SLC27A6	Q9Y2P4	0.172896	0.218628	-0.533691	-0.216898
SNX2	O60749	1.43253	2.88432	1.58072	0.966768
CAPZA1	P52907	0.146572	-0.203335	1.47032	-0.427662
PRCP	P42785	0.373917	0.442739	0.990614	0.552219
PLEKHA5	Q9HAU0	1.72348	1.13656	2.81712	0.578536
DLST	P36957	2.21139	2.21427	2.13446	0.943026
MYO1C	O00159	-0.817037	1.20495	-1.22604	-1.40756
PCCB	P05166	-1.66128	-1.16662	-0.367244	0.169601
GYG1	P46976	2.0969	1.20979	-0.841026	1.62521
KARS1	Q15046	2.23923	4.76551	5.38144	3.4074
DGKB	Q9Y6T7	-0.31116	0.260699	-0.522941	-1.67667
MAT2A	P31153	2.47691	3.38754	1.11015	2.63767
SIRT2	Q8IXJ6	-2.30185	0.223738	NA	NA
NFIX	Q14938	1.93498	2.22131	1.41653	1.53887
CRK	P46108	2.17859	1.24556	0.399838	3.0656
SLC44A1	Q8WWI5	0.641701	2.30379	-1.09714	2.51715
DAAM2	Q86T65	-0.380894	0.860282	NA	-0.804427
NCOA5	Q9HCD5	-0.888777	0.95051	0.506515	-1.26092
STIM1	Q13586	-0.965518	-0.60118	1.71309	-0.137448
NAGK	Q9UJ70	2.86038	3.64089	2.76909	2.84337
TNPO2	O14787	0.568825	-1.06982	-3.83725	-3.2131
UQCRFS1	P47985	1.32699	0.343009	1.54552	0.90178
SFXN3	Q9BWM7	0.567998	1.6719	1.33844	0.623238
HDAC2	Q92769	0.344319	0.542959	-0.328832	-2.15776
CBR3	O75828	-1.65496	1.51928	-0.723454	0.0856725
ANGPTL2	Q9UKU9	-3.2645	-1.06193	NA	-4.76862
CDK6	Q00534	4.0989	2.6448	1.70883	1.42301
BBOX1	O75936	1.03736	3.08989	2.71218	0.923613
SNCA	P37840	1.54002	0.962499	0.00626259	0.330796
SLC25A11	Q02978	0.547876	1.37335	0.953637	1.9326
PTPRS	Q13332	-3.69061	NA	NA	-0.974697
ASMTL	O95671	-0.94898	1.94104	0.631919	0.837111
EIF2S1	P05198	2.11784	0.55493	2.18903	1.83971
LIMCH1	Q9UPQ0	-0.5616	1.33369	-0.851788	1.49432
ETFB	P38117	1.49856	0.596488	2.5108	1.62365
CFB	P00751	3.44117	3.3374	3.40764	2.33886
LARP1	Q6PKG0	0.669122	-1.89732	-4.14127	-0.83203
BSN	Q9UPA5	-6.19027	-0.819716	-1.43729	-2.5331
PSME2	Q9UL46	1.76534	1.30666	1.95762	2.73079
THOP1	P52888	1.02419	0.574993	1.82288	1.99555
TRIP6	Q15654	0.68514	1.69589	1.30809	-0.494451
PSMD13	Q9UNM6	2.31084	0.773516	2.56486	0.858006
TRA2B	P62995	2.35842	1.56581	1.83846	2.51266
GBE1	Q04446	0.681661	1.42834	1.39075	-0.6794
ARF4	P18085	2.74396	1.66442	2.62341	1.72423
HAPLN1	P10915	0.0203962	-1.85	-0.624443	-2.3782
TXNL1	O43396	0.562197	0.298302	1.22158	0.914922
DCHS1	Q96JQ0	-0.394802	-1.04774	NA	NA
YARS1	P54577	1.81074	0.0220033	1.76405	1.50114
PRR36	Q9H6K5	0.403468	0.230223	-2.44638	-1.36351
ISOC1	Q96CN7	-1.01069	-1.77555	-1.34535	-5.42024
GGT5	P36269	-2.89602	-1.62362	1.55315	-0.318482
SNCG	O76070	0.530336	1.8903	1.56282	1.14295
PI16	Q6UXB8	2.98162	0.402644	0.98078	2.12921
SMOC1	Q9H4F8	3.05151	0.586562	2.61871	2.34418
PKP4	Q99569	-3.55059	-2.2873	-1.84279	-3.06883
UBQLN2	Q9UHD9	1.24567	-0.583133	-0.319806	-0.116794
SEC24C	P53992	1.47876	1.30998	1.8145	2.21791
RPL8	P62917	3.80565	3.66169	3.4045	3.80435
PPP5C	P53041	-1.68712	-0.235767	-3.04462	-0.808494
PDCD6	O75340	2.18147	1.87677	1.92161	2.44317
IFIT1	P09914	-0.698244	-0.383205	-3.30938	0.914593
TWF1	Q12792	1.02716	2.48769	2.77499	NA
HPR	P00739	NA	NA	NA	NA
RAB5A	P20339	0.194688	0.645585	0.319636	1.24233
ISYNA1	Q9NPH2	0.24487	0.87324	0.697218	0.92632
CADM4	Q8NFZ8	1.01294	0.467845	2.18913	1.83727
AK2	P54819	0.24185	1.73578	2.69407	0.962268
COTL1	Q14019	2.78859	3.7764	4.42952	3.44649
BAX	Q07812	-0.566808	-0.949526	0.105759	0.182715
CPNE2	Q96FN4	-1.00274	0.249187	NA	-0.918218
EIF4G2	P78344	-0.912792	0.49178	0.583353	0.362998
RPL13	P26373	3.97834	4.14006	3.69505	4.51664
P4HA1	P13674	0.104142	0.312147	-1.28124	-0.78178
GCLC	P48506	0.236087	1.4397	0.740484	0.0747857
SCAMP3	O14828	-1.09634	0.90217	-0.643882	0.00818637
MSH2	P43246	-1.08828	-5.48243	-1.58595	-1.14293
FXR1	P51114	2.30391	0.665759	0.283878	1.26023
CBX1	P83916	-2.26156	0.829186	-2.09144	NA
EIF3I	Q13347	2.26529	1.36515	1.58627	0.572391
PGM5	Q15124	0.190295	-1.0251	NA	-2.01062
SEPHS1	P49903	0.0393662	-5.96372	-2.13435	-0.631525
TBCB	Q99426	3.77116	3.64686	4.15313	3.7258
ALDH18A1	P54886	-2.95166	0.394894	-3.24144	-0.639917
CD109	Q6YHK3	2.42097	2.10131	0.690974	-1.02639
GUK1	Q16774	0.338427	0.399716	1.17232	1.65841
CSRP2	Q16527	-1.26128	-0.855313	-1.88137	NA
ARL8A	Q96BM9	-0.165586	-2.02388	-1.43184	-0.396228
PTK7	Q13308	-3.97548	-0.259751	-0.544978	-1.3343
SNRNP70	P08621	2.39181	3.27444	2.03668	2.08833
PRKRA	O75569	0.898092	0.214145	1.42403	0.387642
RAB5B	P61020	0.585502	2.64888	1.90821	2.52283
ITGB3	P05106	2.03818	-1.19426	-0.889717	-0.753341
TPSAB1	Q15661	1.02556	0.59882	0.421241	0.0309921
CPNE4	Q96A23	1.53396	-4.46753	NA	-0.864005
RALY	Q9UKM9	0.8682	2.26192	-0.461745	1.43388
SGSH	P51688	-0.841992	-0.160751	0.959039	-0.516357
A1BG	P04217	2.57234	2.99805	1.87886	0.318001
NDUFV1	P49821	0.531133	0.0498262	0.811022	-1.86964
PSAP	P07602	3.31688	2.92878	2.21839	3.95503
ENAH	Q8N8S7	2.1915	1.51991	0.095832	1.88643
EWSR1	Q01844	2.81931	2.01802	2.36455	3.60839
LAMC3	Q9Y6N6	NA	-2.41723	-1.49963	0.564825
PTGR2	Q8N8N7	1.03915	0.627818	-0.0989594	1.40948
H1-0	P07305	4.8798	5.89661	4.07847	4.16002
PSMA6	P60900	3.37233	1.78321	1.08792	2.21595
ABHD14B	Q96IU4	2.80901	2.44373	0.89897	3.26033
KLC2	Q9H0B6	-2.54954	-3.03781	NA	NA
EPHB2	P29323	1.25832	-0.275834	-2.52811	-0.0346972
SUMF2	Q8NBJ7	0.246409	-0.210515	0.157703	0.268228
AMPD2	Q01433	0.167929	0.0267653	-0.770648	-0.766229
LANCL1	O43813	1.43995	2.58258	1.08125	2.00662
ACYP2	P14621	0.758607	1.11016	2.50204	2.61822
STX12	Q86Y82	2.65455	1.70637	1.74669	0.32309
IGSF8	Q969P0	-0.0839069	-2.13763	-0.829056	0.426744
RPS10	P46783	2.96204	2.20351	2.1573	2.27684
SMARCA2	P51531	-0.666129	-3.44134	-5.5483	-2.32156
MYO5C	Q9NQX4	-1.7079	0.267566	-1.29514	0.347915
CORO7	P57737	1.02137	1.50724	0.407776	0.674454
HDGFL3	Q9Y3E1	0.521984	1.17142	NA	-0.913017
BAG6	P46379	2.86318	-2.03321	-0.498002	0.379196
SF1	Q15637	0.101775	1.13274	1.6003	0.151188
IGLC3	P0DOY3	4.31783	5.32079	4.09782	2.50268
ITPKB	P27987	-1.16075	-0.553218	0.658693	0.708734
EML2	O95834	0.518277	1.84192	-1.28112	0.960364
RSPH4A	Q5TD94	1.09659	0.669445	NA	0.936535
CORO1C	Q9ULV4	0.868236	2.0965	-0.206841	0.411372
KIF21A	Q7Z4S6	-2.1999	-0.0421632	-1.3254	-0.809116
SARS2	Q9NP81	-1.33575	-1.38367	-0.825737	0.118359
ITGA2	P17301	-0.550824	-0.851952	-2.12446	NA
DNPH1	O43598	3.46135	1.07749	0.618569	3.86294
CPSF6	Q16630	2.98997	2.19619	1.68772	1.6847
RCN1	Q15293	2.9353	1.3928	1.39405	1.35982
CLASP1	Q7Z460	-1.15734	-5.72736	-1.90869	-2.46123
SLC4A4	Q9Y6R1	0.998941	0.352887	2.12926	2.47981
TARDBP	Q13148	1.1803	1.1381	0.705987	1.52921
TBCD	Q9BTW9	1.24206	0.235419	1.3252	1.20103
SLC12A2	P55011	0.665594	-3.5711	-1.00579	-0.748067
GPM6A	P51674	3.83746	4.59364	4.72201	3.74232
CKM	P06732	-1.85008	-0.664724	NA	-1.45739
VAPB	O95292	0.410763	1.41216	1.51604	1.11848
PAK2	Q13177	-1.29206	0.824432	1.77823	0.487139
SFXN1	Q9H9B4	1.4805	1.24811	1.65215	2.0033
FAM171A2	A8MVW0	NA	0.0800342	NA	0.212553
PRMT1	Q99873	0.377048	1.98344	1.97573	-0.666852
SUB1	P53999	3.70131	2.25311	2.46124	3.0056
CDC37	Q16543	0.23969	0.496731	-1.52686	-1.21264
MYG1	Q9HB07	0.350934	4.64184	1.67704	2.51328
RAB3A	P20336	NA	-5.79285	NA	-1.93924
RPLP2	P05387	1.51761	0.19613	NA	1.51065
RPRD1B	Q9NQG5	0.995844	0.80174	1.35519	1.4113
CPT1A	P50416	0.42616	-0.528511	0.745117	0.382529
COMP	P49747	-1.74304	-1.64888	-0.281525	-2.36579
ALDH1B1	P30837	-2.14731	-1.95935	NA	-4.07073
NDUFS2	O75306	0.16558	1.37843	NA	-1.30393
GNA11	P29992	-1.10098	1.82943	1.06363	0.890714
CPNE3	O75131	1.43267	1.43977	2.01459	2.21896
PPP1R7	Q15435	0.0736349	-0.494793	1.46085	-1.0486
CBX3	Q13185	0.956877	0.616181	0.406235	1.99978
ISOC2	Q96AB3	0.938471	-1.73058	1.94473	-0.202694
RANBP2	P49792	0.567903	-1.96853	0.886557	-2.03894
CSDE1	O75534	-0.363059	-0.0324389	-1.05427	-0.876457
CADM3	Q8N126	-2.00474	0.796757	NA	-1.14882
SRP14	P37108	2.44833	1.33188	1.12916	1.69896
PPP3CB	P16298	-1.75794	NA	NA	-0.23211
SERPING1	P05155	2.99248	2.14629	0.809352	-0.35295
CAP2	P40123	1.26373	-1.50621	-0.520469	1.84867
ZYX	Q15942	1.21615	1.11905	0.995324	1.74421
NUDT21	O43809	3.30064	1.99887	2.77099	1.81738
SLC44A2	Q8IWA5	1.25136	3.16408	2.17663	1.58231
PSMD12	O00232	0.88019	-0.0841442	-0.0611071	0.898817
S100A13	Q99584	2.40204	0.903802	-0.444974	2.34735
PPP2R2A	P63151	0.914382	2.09332	2.04768	1.43213
DDX46	Q7L014	-0.378937	0.174546	-0.477263	-1.00041
GNL1	P36915	0.00709078	1.45589	1.39165	0.0582592
FN3K	Q9H479	-0.0310524	0.283998	1.3036	1.56201
LRRC4B	Q9NT99	0.85244	0.0701249	0.940724	-1.02394
SPATS2L	Q9NUQ6	-2.67932	-3.86833	NA	NA
SCIN	Q9Y6U3	0.65276	0.276289	0.916214	-0.349993
GCDH	Q92947	-2.03493	0.214639	0.484998	NA
HK3	P52790	-2.62038	-1.6063	-1.01382	NA
LTBP3	Q9NS15	-1.68438	-1.10323	-1.64033	NA
UBXN6	Q9BZV1	0.545891	1.00352	-0.604132	-1.55379
KRT77	Q7Z794	1.05178	-3.61118	-1.01555	-3.45609
U2AF1	Q01081	0.657762	-1.1845	NA	0.188849
RPL10A	P62906	3.49487	2.75792	2.93549	3.03522
EIF3CL	B5ME19	2.03561	2.25489	1.78092	1.62072
APRT	P07741	3.59576	2.19793	2.5161	3.08336
FMNL2	Q96PY5	-0.590966	-1.70643	-0.188576	-0.541375
HARS1	P12081	0.360249	5.12336	4.05101	4.34077
SRSF7	Q16629	3.06784	4.18875	2.63215	3.0215
ACOT1	Q86TX2	1.48144	1.12462	1.06698	2.1309
C1orf198	Q9H425	2.37163	2.89943	2.41475	2.88193
OGT	O15294	0.820834	-0.641186	-1.89942	-1.5859
ZNF512	Q96ME7	-0.566365	0.161691	0.454917	0.731222
CDC42EP4	Q9H3Q1	0.161512	1.74242	1.02855	1.70598
SEC23B	Q15437	-0.386222	NA	0.286452	-2.26721
PKP2	Q99959	-3.89439	-0.9784	NA	-0.898883
BDH2	Q9BUT1	1.84057	2.59257	2.10424	2.46956
TBCA	O75347	3.05932	3.84314	3.21601	3.44452
PTPN23	Q9H3S7	-2.94081	1.15594	1.62358	0.410737
DSG1	Q02413	-1.21453	0.467193	1.96867	-0.615439
GPC1	P35052	0.184714	1.065	-0.0910335	-3.11298
XRN2	Q9H0D6	-1.55532	-1.54589	-2.81814	-0.147738
DCXR	Q7Z4W1	1.60734	0.753752	1.70891	1.8964
DSTN	P60981	2.94229	2.83187	1.92392	1.43474
NIT2	Q9NQR4	2.18166	2.69845	1.04165	2.0246
ABHD10	Q9NUJ1	0.0194882	-0.141597	0.3497	0.924843
EXOC4	Q96A65	-0.329154	1.57917	1.09195	1.356
DDRGK1	Q96HY6	2.77238	1.03841	0.111945	0.976074
TFRC	P02786	-0.177275	0.879937	1.70143	-0.0352852
CACNA2D2	Q9NY47	-0.81014	1.36896	-1.91062	0.0927124
POLR2B	P30876	-1.60277	-0.291847	NA	-1.15138
ARPC1A	Q92747	2.46492	2.02498	1.97207	1.02387
PML	P29590	2.45513	1.29595	2.14631	3.7237
ILVBL	A1L0T0	-2.70528	-2.56082	-2.23863	-4.74584
EFHD2	Q96C19	-1.23231	-0.141504	1.55611	-1.70532
HLA-DRA	P01903	-0.187086	-0.378305	0.168849	0.188474
GSE1	Q14687	NA	-3.97138	-5.41231	-1.18335
PALLD	Q8WX93	-2.28634	0.234253	-0.291064	-1.24239
RPS5	P46782	2.74016	2.63539	1.56167	3.08747
RPS15A	P62244	1.70504	2.05782	3.18658	2.33776
BAIAP3	O94812	-0.414066	NA	-2.58794	NA
RRAS2	P62070	1.0067	1.20454	-0.421724	1.14407
SEPTIN6	Q14141	0.74252	NA	-0.761781	-1.10513
C1orf87	Q8N0U7	-7.05954	0.229552	NA	-1.11616
DDX42	Q86XP3	-1.56778	0.334665	-1.17637	0.121041
IMPA1	P29218	1.34805	1.80571	3.62367	0.430883
COPE	O14579	0.310463	-0.0870295	0.179224	-1.19084
ARL6IP5	O75915	4.18137	1.77281	1.38074	1.49914
FKBP10	Q96AY3	3.38949	-1.17034	NA	1.19572
VDAC3	Q9Y277	0.70874	-0.125254	-1.69758	1.79908
S100A10	P60903	1.41739	3.88087	-1.65671	1.09207
CFL2	Q9Y281	-1.25232	1.19896	0.249952	0.519323
SLTM	Q9NWH9	-0.765016	0.66075	-2.05865	NA
ERP29	P30040	0.772942	2.23359	1.36346	-0.840311
PCNA	P12004	-0.553656	2.42804	0.981083	0.207047
RBM12	Q9NTZ6	1.00434	-1.76434	0.525914	0.490571
SPAG9	O60271	-1.66514	1.22001	0.454803	-0.281555
EIF2S3	P41091	0.792794	-0.0333222	1.0464	-0.0391867
CMPK1	P30085	1.94945	-1.81134	0.227089	1.8137
MAT2B	Q9NZL9	0.112383	0.618196	-1.87664	-2.4311
RELN	P78509	-0.305368	-0.767505	-2.88658	-0.131041
PFKFB2	O60825	0.136438	1.84233	1.30758	0.92219
PLXNA3	P51805	-0.747989	-1.01627	NA	0.614652
ADPRS	Q9NX46	0.460885	-0.573615	0.355659	0.289947
CENPV	Q7Z7K6	2.20644	0.762108	1.28469	0.940197
EPN1	Q9Y6I3	0.880573	0.431238	-4.09494	-4.28453
ADNP	Q9H2P0	-0.711706	2.99396	1.48532	0.386997
ITGAV	P06756	-0.644554	-1.31616	-1.52726	-3.27087
SMU1	Q2TAY7	-1.21642	-0.877695	-0.403282	NA
ATP13A1	Q9HD20	0.576572	0.813117	1.04945	-0.643779
SYT1	P21579	-3.32167	-1.62427	NA	-2.22428
ATP5F1C	P36542	1.28612	1.08581	1.89742	3.07585
ATP6V1E1	P36543	1.36171	0.324999	2.77234	3.22875
PSMD6	Q15008	1.82548	0.142892	1.09025	1.19732
PSMD4	P55036	1.59033	1.51914	1.70361	0.154143
CNPY2	Q9Y2B0	0.752372	0.943779	-0.0728509	-0.252004
GPS1	Q13098	3.55387	0.991824	2.18411	1.98439
TST	Q16762	1.6916	2.74064	2.45596	2.73201
AMBP	P02760	0.28648	2.48458	-0.907887	-0.478698
ATXN2L	Q8WWM7	0.649078	NA	-1.91353	-1.66252
EIF3L	Q9Y262	2.06146	1.52635	3.41562	1.26523
ACOX1	Q15067	-1.72757	-2.69324	NA	-3.62814
DOCK7	Q96N67	-3.71494	0.417071	-2.00653	-4.5282
IDH3A	P50213	-1.69662	0.734364	0.44925	2.53571
SUCLG2	Q96I99	1.34869	-0.137034	2.06925	0.475236
GET3	O43681	2.68241	2.05191	-1.35278	4.06677
PRKCB	P05771	-3.4701	NA	NA	NA
TOMM70	O94826	3.67509	0.67254	0.261177	2.77072
RAB6B	Q9NRW1	-0.401292	-3.03174	1.07469	1.11667
CRABP2	P29373	NA	0.209482	1.03543	-2.08354
EIF3B	P55884	1.13721	-0.515507	0.202523	1.90005
CRKL	P46109	1.28529	0.215879	0.215352	0.789378
CDC42BPB	Q9Y5S2	0.782609	-5.86704	-3.84908	-1.24028
UBA6	A0AVT1	-0.400233	1.20132	1.18955	1.50942
SRSF10	O75494	2.05041	1.35608	1.4502	1.69279
GMPS	P49915	0.785028	0.622114	1.57671	-0.367681
CPVL	Q9H3G5	0.810845	-1.00915	0.637252	1.28026
CNTNAP1	P78357	-0.647372	-3.18313	-1.73849	0.193743
RPL10	P27635	2.16394	1.40072	1.23307	0.563711
SCGN	O76038	0.688728	-3.10533	NA	-0.260044
ACOT2	P49753	NA	NA	NA	NA
API5	Q9BZZ5	1.95147	1.40573	1.31482	1.446
IPO9	Q96P70	1.87641	0.97962	2.77437	2.25675
ACY1	Q03154	1.01579	2.19804	0.814194	2.51156
SNRNP40	Q96DI7	-0.397597	0.171206	-0.530678	0.118378
CHID1	Q9BWS9	0.0318088	-0.16896	0.931986	-1.29691
SLC2A1	P11166	0.730957	1.17455	2.8645	1.76093
SRP68	Q9UHB9	-0.262463	-2.12723	0.118642	-1.76722
MOG	Q16653	-0.374757	-0.992735	1.11177	0.776267
RHOC	P08134	-0.195929	0.167431	0.702853	0.511411
PRPF31	Q8WWY3	-0.146131	-1.3026	-0.929725	-5.07077
RAD50	Q92878	1.38654	0.779409	-1.44383	0.671732
PGRMC1	O00264	2.97502	1.31005	0.489479	1.2116
SCFD1	Q8WVM8	-0.425383	-0.167876	-1.04341	-0.485869
POLR2A	P24928	-2.25995	-0.792094	NA	-0.0504427
ATP6V1G2	O95670	-2.28652	-2.07706	1.20488	-1.52805
KPNA4	O00629	-0.699499	0.387259	-1.52587	0.439977
PDAP1	Q13442	3.12834	1.08696	-0.272901	1.99595
RPL23	P62829	2.10626	2.03854	1.35624	1.91519
GAB1	Q13480	-3.00325	NA	-0.221743	0.217239
C9	P02748	2.17173	2.16645	1.74057	2.26568
ERAP1	Q9NZ08	2.29919	-0.615556	-1.42948	-2.74412
G3BP2	Q9UN86	0.977173	0.158996	0.374368	0.7233
ATP5PD	O75947	1.18916	-0.239837	1.15741	NA
LANCL2	Q9NS86	-1.26713	-0.361047	-0.814762	-1.00136
RPS7	P62081	2.90704	1.32704	0.569694	2.50103
UBAP2L	Q14157	-0.708295	0.039972	-0.607973	0.259945
SH3GL1	Q99961	-0.263347	1.19081	1.1572	NA
PRPS2	P11908	-0.285427	0.132084	NA	-3.64468
PPOX	P50336	-0.0859126	-0.749431	0.831543	-0.280511
PIN1	Q13526	-0.718805	0.947388	0.903299	1.75437
PLCG1	P19174	-0.879437	1.16089	0.503682	-0.256456
ISG15	P05161	0.0669637	0.640149	1.50447	0.659692
AK4	P27144	1.1988	0.53506	1.94592	2.18254
XPNPEP1	Q9NQW7	2.08849	-0.2912	0.654787	1.50584
CAPN5	O15484	0.866815	-1.06046	0.562606	0.559696
IRF2BPL	Q9H1B7	NA	0.640777	-2.02003	-1.87093
NUP133	Q8WUM0	0.540177	-1.12092	-2.21671	-0.564765
NOVA1	P51513	-1.26318	-0.589144	0.112957	-0.101765
PRKACA	P17612	1.81503	1.34355	1.32019	1.07609
NEBL	O76041	1.32555	2.8275	0.971785	1.44535
CSTB	P04080	2.38044	2.47062	3.34613	2.95669
RPS2	P15880	2.5928	3.32788	2.74067	2.99307
ITSN1	Q15811	-1.25704	-2.56258	-1.91042	-1.92394
MTDH	Q86UE4	0.710079	0.848309	0.861013	1.72158
HLA-C	P10321	0.0178166	0.199432	-2.37944	-0.0248001
PRPSAP2	O60256	1.58023	1.6532	1.6002	1.91113
NIPSNAP2	O75323	0.210829	-0.442717	0.581952	2.83024
PZP	P20742	1.90633	-4.14059	NA	-1.37003
RPL17	P18621	1.1442	2.39286	0.904885	1.50786
PPM1A	P35813	1.08388	-0.00858758	3.31451	-0.905043
LCN2	P80188	NA	-3.69519	NA	NA
LPCAT1	Q8NF37	NA	-0.193399	NA	-0.149031
DUT	P33316	0.569876	-0.532773	-0.42055	1.75452
VASP	P50552	-3.10818	0.0570683	1.36001	-0.952104
COASY	Q13057	2.42646	2.81749	2.73743	1.21065
FAHD2A	Q96GK7	-0.136486	1.30459	1.90728	1.50079
GATAD2B	Q8WXI9	-0.297461	0.0998438	0.950721	0.104165
LMCD1	Q9NZU5	-1.07326	0.434243	0.601581	0.000128986
CRAT	P43155	0.0105969	0.431856	1.04255	1.53093
MTOR	P42345	0.277354	-2.20291	-1.99409	-0.0554996
MTCH2	Q9Y6C9	2.7113	0.424274	0.443873	1.14474
ZC3HAV1	Q7Z2W4	-0.841955	0.41648	0.125202	0.913392
FMOD	Q06828	1.39855	0.458249	-1.2169	1.97192
TMOD2	Q9NZR1	-3.77782	0.958393	0.692284	-0.688095
SNW1	Q13573	-2.61448	1.62555	-2.255	NA
MICAL1	Q8TDZ2	-0.0775115	NA	-1.67217	-0.156026
AP2M1	Q96CW1	0.798627	1.10726	0.825531	-0.770473
EML1	O00423	-2.19682	-0.287946	NA	-0.331575
CTBP2	P56545	-0.258935	-0.442059	NA	-2.43552
PTGDS	P41222	-0.411039	1.37772	0.565856	2.34917
MID1	O15344	NA	0.407206	-1.92929	-0.256787
LGALS3	P17931	2.80116	4.06012	1.02659	0.45585
CAST	P20810	-0.366659	1.45108	0.189425	-0.278242
RBBP7	Q16576	-0.967449	-2.62983	-1.53004	-1.40264
ITGB2	P05107	-1.14999	0.0168462	-1.30828	-1.95559
PHYHD1	Q5SRE7	-0.0410417	1.30009	3.09209	-0.28979
ASPH	Q12797	-0.529342	0.997827	1.2141	0.445433
HNMT	P50135	1.43718	1.79129	1.73658	0.155038
IDH3B	O43837	-1.36006	-0.416727	-0.351114	-0.964611
RPS11	P62280	4.05863	3.60436	2.85795	4.90149
PSMA2	P25787	1.05269	0.434673	0.401921	-1.06631
TTR	Q5U7I5	-2.01826	0.26643	NA	NA
DKC1	O60832	0.716385	1.1407	1.86857	2.1778
SKP1	P63208	1.65284	1.42677	0.301807	1.05667
TPP2	P29144	-5.34498	-5.83129	-3.34207	NA
PMPCB	O75439	0.871957	-2.83933	0.263648	NA
LUC7L	Q9NQ29	-1.67128	-2.1264	NA	-1.22248
TPT1	P13693	2.90043	0.327221	0.50901	1.23369
BCKDHA	P12694	0.406916	0.0833076	0.204684	NA
CPNE1	Q99829	1.09338	2.13693	4.83584	0.917795
NCAM2	O15394	-2.87671	0.354997	0.829691	-0.0656822
DDOST	P39656	0.71517	1.2659	1.40558	0.0936427
NTM	Q9P121	-1.21987	-2.46576	-1.66411	-0.367659
SNX1	Q13596	0.5444	0.788563	0.89602	-2.11211
MTSS1	O43312	-1.71268	-3.46786	-3.08113	-4.99522
PRKACB	P22694	-0.343227	-1.53887	0.174432	-2.26639
ATL3	Q6DD88	-1.89005	-0.700471	NA	-2.0441
NUP214	P35658	-2.71955	0.0257691	0.781833	NA
EIF4B	P23588	2.80401	1.41206	1.94515	1.68955
RPS12	P25398	2.28249	1.53948	0.616278	1.97838
JPT1	Q9UK76	-2.48338	0.0486582	-1.10801	0.178425
MOGS	Q13724	0.422291	0.929767	0.990413	-0.149098
RPH3A	Q9Y2J0	NA	-1.99747	-1.6221	-0.696457
EFNB3	Q15768	0.384471	-1.6724	-1.97049	-1.69157
DIP2B	Q9P265	-4.37354	-0.811524	-2.82196	-0.575642
GNB4	Q9HAV0	-1.53186	-0.686767	-0.60586	-0.950386
COPS2	P61201	-0.907713	0.453242	0.282485	0.260061
SART1	O43290	1.69114	-0.00706575	1.27795	2.93505
TXNDC5	Q8NBS9	0.98642	0.71181	1.53706	1.18642
PDLIM2	Q96JY6	1.29261	0.548249	-1.72357	-1.99394
UQCRFS1P1	P0C7P4	-3.30858	NA	NA	NA
ERMP1	Q7Z2K6	0.0690873	-1.46063	-0.20515	0.0415227
NEO1	Q92859	0.664093	-1.48087	-1.04275	-0.818995
PREP	P48147	-1.8142	-1.46391	NA	0.17658
AKAP9	Q99996	NA	-1.9692	-3.91469	-0.153392
RSL1D1	O76021	-2.12074	-2.00538	-1.54763	-4.65654
TOP1	P11387	1.93725	1.77837	1.17807	0.426636
PSMD7	P51665	0.225848	-0.00566404	-1.45939	0.00540143
DCC	P43146	-4.93415	NA	-1.17213	0.844442
KIF21B	O75037	-0.359232	NA	NA	-2.38785
YAP1	P46937	-0.90145	0.157324	-0.816373	-0.877928
NACA	E9PAV3	1.80449	1.09025	0.433058	2.38772
OXSR1	O95747	-2.51129	-0.270826	-0.724638	-1.75659
SCRN2	Q96FV2	0.539846	1.45548	0.798984	0.770563
LAMTOR1	Q6IAA8	0.59601	-1.39449	-0.509766	-0.455053
TNS3	Q68CZ2	-1.58323	1.67804	-2.33188	-3.05048
APP	P05067	-1.4902	2.88155	-0.882248	-2.84583
SLIT2	O94813	-1.84075	-1.73957	-5.45316	NA
NOVA2	Q9UNW9	0.176391	0.26922	NA	-0.56104
FN3KRP	Q9HA64	1.02141	1.43208	2.80618	1.48136
SPAG1	Q07617	-1.44402	-3.19125	0.0663828	0.097199
STRAP	Q9Y3F4	1.56151	1.76873	-1.93168	1.08162
SNX5	Q9Y5X3	-0.923361	0.0739285	0.0631784	-0.254322
TWF2	Q6IBS0	-2.4887	0.592202	0.426334	-0.878206
STUB1	Q9UNE7	-0.103967	0.371534	-1.06129	0.0661783
ADGRG1	Q9Y653	-2.48437	-2.76638	NA	-0.010103
IFT122	Q9HBG6	-0.0415249	-0.566834	-1.0685	-2.76708
KRT35	Q92764	NA	NA	NA	0.144183
ISLR2	Q6UXK2	-0.252836	-2.88206	NA	-4.51417
PNN	Q9H307	0.988428	0.954609	-0.365757	-0.397882
IGF2BP2	Q9Y6M1	-0.927678	-2.41182	NA	NA
NDUFA9	Q16795	0.193998	0.260596	0.360465	-0.156143
RPS18	P62269	4.50264	2.30871	2.69873	3.3663
PSMD5	Q16401	1.94491	1.3735	2.07929	1.37854
OSBP	P22059	-1.0359	-0.295835	1.42588	-1.372
PYCR3	Q53H96	-0.0295321	1.45632	-0.508163	1.01825
AHSA1	O95433	1.42539	1.894	1.06941	-0.0705115
CNPY4	Q8N129	0.0843804	0.104267	-1.0726	-1.75375
XPO5	Q9HAV4	0.187938	-2.76166	-0.47586	-2.09022
SLC27A1	Q6PCB7	-3.68862	-2.66594	-0.612068	-0.923714
ITPR1	Q14643	-3.13182	NA	-1.02054	-1.32965
PTGR1	Q14914	1.16623	-1.12684	-2.83479	-0.33955
APOD	P05090	0.416183	2.17949	-0.646214	0.472842
RANBP3	Q9H6Z4	0.689423	-2.65389	-1.02551	0.216959
ENDOD1	O94919	-1.00494	-0.843444	NA	-0.916557
GBP1	P32455	0.15193	1.97482	2.76278	1.66544
SLC1A2	P43004	-0.23991	1.41378	3.55541	2.46115
TRIM25	Q14258	0.629651	2.1991	-2.91594	0.788895
GSDME	O60443	NA	0.0220585	0.716225	-1.49249
PNPO	Q9NVS9	0.483543	0.0976416	1.33842	1.14308
ELANE	P08246	-1.26619	0.272927	1.41779	-0.227584
RIC8A	Q9NPQ8	-2.31086	0.235041	-2.61596	-0.164384
CFAP52	Q8N1V2	-0.0346366	-1.53299	NA	-1.64599
MPP2	Q14168	-0.576627	0.85836	NA	1.28254
LRATD2	Q96KN1	1.25501	1.27281	-0.859836	-2.20993
UBQLN4	Q9NRR5	1.90031	-1.03022	-0.625273	0.142768
RBM3	P98179	2.13079	0.984154	0.23974	0.467931
PPM1G	O15355	-1.02471	-1.54312	-1.14794	-1.20825
CMAS	Q8NFW8	-0.111331	0.93512	-0.518077	NA
PMVK	Q15126	-0.467299	0.206673	0.932695	-0.546161
RPS17	P08708	-0.144605	0.661129	-1.98629	-0.300505
S100A6	P06703	-0.232161	3.28213	4.65705	0.966688
AASS	Q9UDR5	-3.10537	-2.75585	NA	-0.302721
BPGM	P07738	-1.69899	3.04931	2.62568	1.10857
SUGT1	Q9Y2Z0	2.50791	1.00441	0.887767	1.44064
RBM4B	Q9BQ04	-4.39327	-2.91464	NA	-4.6611
ZSCAN18	Q8TBC5	1.01479	1.28481	3.08768	3.79706
SON	P18583	-0.505911	0.517939	-0.202715	-0.526578
PRKCG	P05129	0.65331	-3.56623	-3.82415	-0.429477
PSMB3	P49720	0.806404	0.433033	-2.42056	0.630573
APPL1	Q9UKG1	-0.1553	1.2987	0.635592	0.75679
DYNC1I1	O14576	NA	NA	NA	NA
EBF3	Q9H4W6	-0.36877	-1.46186	-0.686008	-1.07787
RPL23A	P62750	2.53299	2.8017	0.907602	1.69809
MSI2	Q96DH6	2.06086	1.56433	2.05534	0.111856
SNRPD2	P62316	2.52024	2.55578	1.21981	2.08797
GNG2	P59768	1.07773	0.562902	0.797321	0.974544
HLA-H	P01893	NA	NA	NA	NA
H3-7	Q5TEC6	8.06838	8.02892	8.43008	7.91162
UBE2L3	P68036	2.20577	0.580528	0.56889	0.0518764
RAB3C	Q96E17	NA	-3.44482	NA	NA
PPME1	Q9Y570	-1.8876	-0.357093	-1.08821	-1.23747
TCERG1	O14776	-0.021217	0.414708	-2.2104	-0.207535
ENOPH1	Q9UHY7	0.929738	-0.798054	1.77965	0.0582713
ARID1A	O14497	NA	-0.396944	-0.902618	-0.47191
ITPR2	Q14571	-0.834747	-0.40695	1.3076	0.327678
RAC1	P63000	2.82978	2.81308	3.60441	2.94217
EIF4H	Q15056	2.34297	1.95347	1.00865	1.88713
SH3GLB2	Q9NR46	-0.500713	1.42055	0.0586769	-1.47234
CLIC1	O00299	3.59445	3.52536	2.90444	2.98155
NUP155	O75694	-4.6251	0.592886	-3.46058	-1.85613
PPP1R9B	Q96SB3	-3.07992	-0.136366	-0.244452	0.852489
HAGH	Q16775	-0.862548	-0.441417	0.288311	0.974439
EML4	Q9HC35	-1.48455	0.190867	-0.795833	0.474478
HRNR	Q86YZ3	-3.50678	-1.03025	-1.42361	-1.88451
DNAJA2	O60884	-3.95133	-1.02499	0.192781	1.07711
CAMK2A	Q9UQM7	0.160817	-1.72941	NA	-2.46769
DFFA	O00273	4.37975	0.149982	-0.601804	-1.87968
ACOT9	Q9Y305	0.0783601	0.906039	0.665326	2.16638
VSNL1	P62760	-1.85999	-0.966345	-0.631826	NA
NIPSNAP1	Q9BPW8	-0.0869043	1.51586	0.431656	0.553161
FAM120C	Q9NX05	-1.86808	-0.4555	-1.37893	NA
CXADR	P78310	-0.215326	0.529266	1.35346	0.107616
SBDS	Q9Y3A5	0.378355	-0.229371	-0.0843645	-0.353174
METRN	Q9UJH8	0.325292	-3.57812	NA	-5.16143
SERPINB9	P50453	0.329513	-1.6846	-6.0908	-1.41571
EHD3	Q9NZN3	NA	-0.453939	NA	-0.862503
RPS9	P46781	3.26172	2.87563	2.12961	3.68472
PURB	Q96QR8	0.608002	0.701588	-0.635601	0.317432
SLC25A3	Q00325	2.62523	4.32068	6.10698	5.12216
MBOAT7	Q96N66	2.06295	0.420816	1.88351	NA
ACADSB	P45954	0.216283	-1.11269	-2.253	-2.27006
SYNPO	Q8N3V7	0.618203	-0.353618	0.481905	1.66385
TMSB10	P63313	0.430928	1.68455	-0.439651	-0.728032
S100A8	P05109	0.63537	-0.164157	0.564074	1.23251
GH1	P01241	0.360562	2.39841	2.80408	3.21592
CALB2	P22676	-0.675654	0.48547	NA	-2.68282
VGF	O15240	-0.899763	1.16878	-0.454967	-0.196029
SMARCC1	Q92922	-2.75768	-3.82302	-3.55865	NA
MMP9	P14780	-1.26732	NA	NA	-3.48434
DDX23	Q9BUQ8	-0.570299	1.00968	-1.1287	0.309315
ILK	Q13418	-1.67306	0.360956	-1.7549	-1.35784
FEN1	P39748	-1.91267	-1.8923	-1.08422	-3.23566
PLTP	P55058	-1.11667	2.64467	-1.80612	1.80694
PMPCA	Q10713	-1.04357	-1.55089	0.0468381	NA
PDLIM4	P50479	1.26597	1.75492	1.11304	0.60445
SLC25A22	Q9H936	-0.799072	NA	-0.52614	-1.56736
HSPBP1	Q9NZL4	0.4282	-0.966534	-1.1143	-1.88138
PDE1C	Q14123	-1.07615	0.203323	NA	0.225033
PICALM	Q13492	-0.211915	0.30159	0.237529	-0.729571
CADPS2	Q86UW7	NA	NA	NA	-2.38153
HSD17B12	Q53GQ0	-0.291474	1.91146	1.45551	-0.00443107
HSP90AB4P	Q58FF6	-2.94377	1.21285	NA	-2.63861
TMT1A	Q9H8H3	1.15793	3.49762	3.96542	1.57151
DCN	P07585	-1.08209	1.39797	-3.43214	1.32353
HSPA1B	P0DOX2	-0.959289	0.711397	NA	-0.0788278
EMD	P50402	2.8136	1.29205	-1.84639	1.32609
PTX3	P26022	-1.84268	-1.29164	0.885421	-0.290424
COX4I1	P13073	1.63719	1.9062	2.11055	3.64685
CRYM	Q14894	-0.960256	-2.02905	2.14879	0.370707
ARPC1B	O15143	0.110768	0.138512	-0.457338	-1.41262
ERC1	Q8IUD2	NA	-0.696948	-4.91325	NA
HMGA1	P17096	-0.705479	-0.87435	-1.93323	1.26004
RCC1	P18754	0.685654	-0.286767	1.49295	1.64565
ECI1	P42126	0.44363	1.44211	-1.47484	1.28581
INSM1	Q01101	NA	NA	NA	-2.38487
EBF1	Q9UH73	-1.14503	-1.41756	NA	-0.990103
TAF15	Q92804	-0.12576	-0.583833	-1.49167	-1.30964
PELP1	Q8IZL8	-0.861555	-0.821805	0.580357	-1.39101
TUBG1	P23258	-1.18446	-0.763378	-1.80876	-0.729045
EIF6	P56537	-1.85338	-3.09417	-1.35223	-3.33052
UBXN7	O94888	2.00834	1.0536	0.440062	2.28468
PDCD4	Q53EL6	3.85243	3.2704	1.66937	1.96909
CRLF1	O75462	0.419775	0.569442	-0.779882	-2.22811
C1QBP	Q07021	-0.55275	-0.0183368	1.44489	0.864373
B3GLCT	Q6Y288	-0.552424	-1.30237	NA	0.256697
SORBS2	O94875	-0.989735	-0.794306	-2.65425	-0.781193
SCAMP1	O15126	1.19294	-2.48445	-0.732357	-0.851422
PEF1	Q9UBV8	-1.37373	1.49339	-0.241921	1.31668
HSPA1B	P0DOX8	-2.13184	-0.706435	-1.514	-1.39734
UNC119B	A6NIH7	1.18052	0.585536	0.535519	0.355222
DACH1	Q9UI36	1.27735	NA	0.875195	2.83701
SRSF9	Q13242	1.56357	0.919023	-0.0972502	0.703185
ABCD3	P28288	-0.961883	-3.35092	-1.11559	-0.168457
ABI2	Q9NYB9	-1.00457	-0.061378	-2.11485	-0.0932841
PAFAH1B2	P68402	0.55477	-0.379235	-0.488146	-1.93219
ABCD1	P33897	-0.803109	0.62055	1.70806	1.96136
PRPF6	O94906	0.986337	1.24168	2.24335	-1.08702
GIT1	Q9Y2X7	2.0065	-0.654948	0.759939	-0.875297
UBE2N	P61088	2.15909	0.203502	2.24666	1.85968
AEBP1	Q8IUX7	-1.31363	1.81745	0.312153	NA
CTSG	P08311	-1.75646	0.794144	1.6555	-2.16542
MFF	Q9GZY8	0.129952	0.54652	0.663705	-0.104995
CAPRIN1	Q14444	0.367094	-0.411506	2.41092	-1.36888
DYNC1LI1	Q9Y6G9	-1.72258	0.16192	-0.904917	-1.33915
THY1	P04216	0.65636	-0.216432	-1.29983	0.865911
PTMA	P06454	2.7757	1.37945	1.81062	2.68763
RPRD1A	Q96P16	-2.10799	-3.07491	-1.37915	NA
PTPA	Q15257	0.696071	0.851846	2.13924	1.07682
FCSK	Q8N0W3	-1.68378	-0.289341	-1.66469	-1.91885
CD81	P60033	1.07333	0.916683	-3.14052	1.03075
SAR1B	Q9Y6B6	-0.217762	-1.01094	0.344157	-0.638157
MAGOHB	Q96A72	-0.509746	-1.71935	-3.10584	-0.456311
PAXX	Q9BUH6	-0.884653	0.952816	-0.703181	0.73488
CLIP1	P30622	NA	-1.38032	NA	NA
GPX4	P36969	0.560232	0.569641	NA	-1.19436
PRODH	O43272	-2.9197	-0.63906	NA	-2.81306
ZMYND10	O75800	NA	-1.0397	NA	NA
COL28A1	Q2UY09	-1.45283	0.396979	-3.40079	-0.695174
RGN	Q15493	-0.981001	-1.28227	-0.81218	2.32473
TCEA1	P23193	4.02125	0.106972	-1.21021	-0.0523654
IPO4	Q8TEX9	-2.51576	-2.6742	-2.03729	-4.35023
DNAJA1	P31689	1.01731	1.6665	1.38423	0.0495275
RPS19	P39019	2.54235	2.74225	1.23899	2.47236
TSFM	P43897	-1.79852	-5.33796	-1.06022	-0.27968
SNX6	Q9UNH7	1.09799	-2.44614	0.414438	-2.96223
SRSF3	P84103	2.68711	3.25114	2.08999	2.92919
HNRNPLL	Q8WVV9	-1.5237	-0.462051	-0.866833	-0.616102
SH3GLB1	Q9Y371	-0.236689	1.84455	1.87899	1.74749
PSMB4	P28070	1.39896	1.44377	0.41062	1.88354
FBXW9	Q5XUX1	-1.21885	-0.979142	NA	NA
GDAP1	Q8TB36	0.607459	1.3793	-0.212129	-0.11881
CYRIA	Q9H0Q0	-5.25574	-3.37128	-3.57298	0.0353628
GGH	Q92820	0.149346	-0.311324	-1.39192	-2.03219
AK3	Q9UIJ7	0.575152	1.74453	NA	2.12396
RPS28	P62857	3.33096	2.8492	2.53209	3.22823
MCC	P23508	NA	0.264857	NA	NA
NUP98	P52948	-0.19299	0.283798	-1.74746	-1.48255
NAXE	Q8NCW5	0.796449	-0.670641	-0.783811	-0.726235
KPNA3	O00505	2.80826	-0.18773	0.0357838	-0.327436
RANGAP1	P46060	NA	-0.0272898	-0.349359	-3.9982
RPS13	P62277	4.75699	2.33896	2.11794	2.5312
RPS20	P60866	3.76322	2.22514	2.08212	3.55812
SNRPA1	P09661	1.26673	0.0837	-0.0564686	-0.734824
NFIA	Q12857	0.200938	-1.79556	-1.49835	-1.88788
GSTT1	P30711	2.19815	1.24506	1.56561	-0.690458
FKBP2	P26885	-1.56559	1.52661	-0.772716	0.200328
MLEC	Q14165	-0.844735	-0.090824	0.900211	-0.536897
TYMP	P19971	-1.37383	0.82865	2.58724	1.66849
ELAVL3	Q14576	-2.44552	0.0451062	NA	-0.156755
FKBP3	Q00688	3.61811	2.90457	3.35701	2.33323
SHPK	Q9UHJ6	0.321822	-0.0143831	1.5647	0.324275
PSMB2	P49721	2.13849	-0.373446	-0.459028	1.19975
AP3B2	Q13367	0.231761	-1.52117	-0.97004	1.87367
GMPR2	Q9P2T1	-1.333	-1.51101	-4.65813	NA
MDC1	Q14676	-2.00936	-1.55516	NA	-0.0427378
EHD2	Q9NZN4	0.255049	-0.153305	-0.508088	-1.56198
RCN2	Q14257	-1.24167	-0.869083	NA	-1.45759
ADCY8	P40145	0.649859	-1.49952	1.30093	-0.473796
ABR	Q12979	-0.106646	-0.8679	0.706766	-1.53591
RBM10	P98175	-1.91572	-0.845062	NA	-1.21783
AARSD1	Q9BTE6	0.512285	0.476361	0.628042	0.666984
SRP72	O76094	0.758726	-0.772727	0.280717	-5.33357
ZFR	Q96KR1	-0.285754	1.29956	-0.205097	-1.8699
SEC24B	O95487	-0.520993	0.0812732	-0.857226	-0.526396
TPD52L2	O43399	0.434987	-0.46448	0.540785	-1.28084
MIA3	Q5JRA6	-1.14734	-3.23066	-1.90994	-1.21828
NCLN	Q969V3	-0.0128482	-0.908513	-1.46066	0.248551
PRKAA1	Q13131	-1.31311	1.12448	-0.852656	1.01829
TOLLIP	Q9H0E2	-0.0370636	-0.296869	0.662135	0.61013
RALA	P11233	1.00344	0.642734	-0.62251	0.610317
GLO1	Q04760	0.00223472	2.54437	2.02188	2.18422
RRAS	P10301	-1.49249	-2.60267	NA	-1.85287
NUP205	Q92621	-1.67305	-1.79749	0.517454	-0.189243
SEPTIN3	Q9UH03	-1.12139	-2.29823	-0.438541	-2.25565
STRBP	Q96SI9	NA	NA	NA	NA
TIGAR	Q9NQ88	-5.08695	-0.825407	-3.45554	-3.32446
RAD21	O60216	0.841964	-1.85963	NA	0.734694
CACYBP	Q9HB71	0.182245	1.54774	0.805959	-0.525676
PRPSAP1	Q14558	-2.0039	-0.666666	-1.31849	-0.66145
NQO1	P15559	1.17515	1.38272	-0.342436	0.380293
GMFB	P60983	1.28861	-0.838521	0.232838	1.59871
PKLR	P30613	NA	NA	NA	NA
RCVRN	P35243	-1.32648	-2.14328	-1.59333	NA
NTN1	O95631	-1.35707	-2.0696	NA	0.130182
MTA1	Q13330	-1.29905	-0.158043	-3.18423	-0.0167377
SULT1A1	P50225	-1.56231	-1.4625	-2.9746	0.357767
RAC2	P15153	-2.38944	NA	-1.3992	NA
PLPBP	O94903	0.832522	0.0394015	1.29614	1.21676
ORM1	P02763	2.68429	3.12548	0.264757	0.277051
ENPP6	Q6UWR7	0.474339	-1.94151	0.934097	1.74436
NNMT	P40261	-1.5444	2.27427	-2.93257	-1.39817
SARNP	P82979	2.95387	2.64082	2.91169	0.529692
CCDC124	Q96CT7	1.66561	-0.41684	0.0626908	-0.343561
MCCC1	Q96RQ3	-0.0149868	-1.3148	-0.41044	-1.41047
PPM1B	O75688	1.24027	-2.63085	1.73547	-2.30262
NUP153	P49790	NA	-2.67603	-2.60945	-0.12378
MSH6	P52701	-2.20289	0.682609	-1.44988	-1.88933
ASPA	P45381	-1.12659	-2.53654	NA	-1.42383
PPP1R21	Q6ZMI0	0.0115752	-4.2582	-0.467041	-2.17827
IFIT3	O14879	0.279445	-2.67531	0.183385	-5.1573
NCDN	Q9UBB6	-1.02572	-2.47689	1.10344	-0.147895
GRB2	P62993	3.97061	1.47871	2.5871	NA
TOMM34	Q15785	-0.240011	-0.0427418	-1.38739	-2.07253
ZBTB18	Q99592	-0.635272	NA	-2.47928	-2.96726
SNAP91	O60641	-2.84566	-3.14817	NA	-3.36341
ECI2	O75521	-2.15542	-2.98683	NA	-0.429923
NT5DC2	Q9H857	0.268269	-1.3729	1.43168	-1.73642
HSD17B8	Q92506	0.999945	-1.67128	-1.48232	1.27541
SPP1	P10451	-0.539854	0.124578	3.63793	2.10737
ERH	P84090	3.19314	2.16382	3.65995	2.36778
ADSL	P30566	0.783532	-1.83916	0.754047	-1.12725
YBX3	P16989	NA	-4.47686	NA	NA
GOLGA2	Q08379	-0.100118	-2.91	-0.382958	NA
SRRM1	Q8IYB3	-1.0929	-0.951656	0.28071	-4.52767
ITGA7	Q13683	0.222539	-0.0656513	-0.0453743	-0.279149
RFX3	P48380	-3.61407	-1.20243	-4.61264	NA
NUDT5	Q9UKK9	-0.303411	0.777702	0.957933	0.781638
NHERF2	Q15599	1.98269	2.62023	2.52236	3.13683
RAB10	P61026	0.487826	3.32064	3.14214	2.96964
HIP1	O00291	NA	NA	-1.02961	-0.721469
KNG1	P01042	2.33448	3.99692	0.64936	0.000287449
RAB21	Q9UL25	0.988048	0.521546	1.45892	0.431616
NUP210	Q8TEM1	-3.65588	-0.439701	0.594729	-1.91813
ZC3H4	Q9UPT8	-2.09462	-1.38265	-2.57006	-2.56584
OGDHL	Q9ULD0	-2.09608	NA	NA	NA
STT3A	P46977	2.14404	0.937964	-0.841797	-0.367212
CELSR2	Q9HCU4	0.234652	-0.0719951	1.70329	-0.979582
GLS	O94925	-0.235066	-2.59702	NA	-1.22791
BTBD17	A6NE02	-4.91291	0.0130851	NA	NA
ALPL	P05186	-0.722182	-1.11321	NA	NA
PSMD9	O00233	1.30536	0.518261	0.868947	0.280725
EIF3E	P60228	0.0793835	2.06672	-2.08695	-0.149331
ABI1	Q8IZP0	0.779259	1.13016	0.906078	0.537205
QPRT	Q15274	-1.6066	-1.13584	NA	NA
MAVS	Q7Z434	0.840737	0.320166	0.900448	0.372959
VPS18	Q9P253	-4.05571	-1.40053	-4.39857	-1.54461
UBTF	P17480	2.01033	2.47448	1.62613	-0.471483
HPRT1	P00492	-0.922264	-1.02714	1.52211	0.724406
PHIP	Q8WWQ0	-2.23781	-0.700817	-2.71994	-1.76843
NT5C	Q8TCD5	0.55357	3.70069	1.93156	2.69079
PTPRD	P23468	NA	-3.09209	NA	NA
NUDT16	Q96DE0	1.49522	-0.877253	NA	-1.41259
PITPNA	Q00169	0.649516	1.86879	1.43997	-1.54079
CYP27A1	Q02318	-1.63168	-4.29497	-2.98511	-3.51622
CUL4B	Q13620	0.855178	3.11706	0.539857	0.854677
ETF1	P62495	-0.0812836	-0.909221	-1.17591	-1.46514
INSM2	Q96T92	NA	NA	NA	-0.0655124
ELOB	Q15370	0.386432	-2.34833	NA	-0.975189
SACM1L	Q9NTJ5	-0.620496	0.728793	NA	1.64615
UBXN1	Q04323	-0.35662	-0.165525	-0.899306	0.0819065
COPS3	Q9UNS2	0.300589	1.39758	0.793196	0.870371
ARPC4	P59998	4.03298	2.4577	2.58142	2.66357
ACP1	P24666	1.34214	1.24386	-1.70522	0.548091
CYB5B	O43169	-2.20693	-2.97615	-1.97025	NA
FXR2	P51116	-0.349935	-1.61726	NA	NA
PDCD5	O14737	-1.1399	0.0249808	NA	-2.19015
YES1	P07947	-0.0573275	0.101544	-0.317823	0.507303
BIN1	O00499	0.121136	-0.0636545	1.41414	-0.507108
EIF2AK2	P19525	0.614065	0.824275	NA	1.17444
XPOT	O43592	-2.01916	-2.04273	NA	-4.22878
CPSF7	Q8N684	0.616173	-0.425539	0.200056	0.599587
IRF2BP2	Q7Z5L9	-2.74827	-0.043728	0.315632	NA
COPS6	Q7L5N1	0.70329	0.458452	0.564501	0.651618
EIF3F	O00303	0.497691	0.95187	0.697401	0.314079
TMED7	Q9Y3B3	1.93375	-0.392359	1.04436	1.5173
PCNT	O95613	-3.61125	-3.72403	NA	NA
KLC4	Q9NSK0	0.0960808	-1.32669	2.79405	-1.39609
CSTF2	P33240	-0.846189	0.13363	-0.232051	-0.492947
PFN2	P35080	3.44753	1.97608	3.24646	3.086
IGFBP7	Q16270	-4.56509	-1.65881	-0.891636	-0.973068
AMPH	P49418	-0.462114	-1.67321	NA	NA
ABCF1	Q8NE71	-1.30472	-0.161964	-4.02983	NA
RAVER1	Q8IY67	-0.806118	-0.823049	-1.3969	-1.69894
CELF1	Q92879	0.0112142	-0.682839	NA	-0.797119
LPP	Q93052	-3.19077	0.199141	-2.19492	-1.28904
ACACA	Q13085	-0.444082	-0.827655	-1.49002	-2.52406
PSMA4	P25789	0.734269	0.347552	-0.660988	1.64683
DIABLO	Q9NR28	0.908501	0.491876	1.83534	2.98047
HTRA1	Q92743	-4.82345	0.114586	NA	-5.99827
SYNJ1	O43426	-3.72914	-0.688031	NA	-2.62468
ERBB2	P04626	1.2771	-0.138905	0.925762	-1.81255
QNG1	Q5T6V5	1.17192	0.335653	1.3517	-1.13224
LTBP2	Q14767	-5.38412	0.740755	NA	1.0118
JPT2	Q9H910	0.864071	0.769658	0.0191689	1.14646
EFEMP2	O95967	0.823788	1.00113	-1.78593	-0.459718
CAVIN1	Q6NZI2	0.419064	1.56506	0.402106	0.416191
PACSIN3	Q9UKS6	-0.930819	-2.29156	2.60889	0.0941668
COPG2	Q9UBF2	-3.16797	-0.749998	-0.195497	NA
TMOD3	Q9NYL9	1.17273	-0.648275	-0.663091	-0.08449
C8G	P07360	-0.147823	1.40889	-0.0135716	0.234349
ADSS2	P30520	-1.32367	-0.309917	0.333059	-0.45532
GPC4	O75487	-0.267423	-2.47003	NA	0.236068
SORL1	Q92673	-1.65335	-1.52668	0.720379	-1.25859
CD163	Q86VB7	-0.898596	-1.42605	NA	NA
ADPGK	Q9BRR6	-2.37462	-1.79538	NA	-1.38529
VPS51	Q9UID3	-2.65793	-2.94796	-0.733246	-3.03259
COX6B1	P14854	-2.35141	1.05546	-0.57526	-0.122799
KDM1A	O60341	-1.95828	-2.41525	NA	-0.832757
PDS5A	Q29RF7	-3.89533	-0.334656	-4.63712	-2.88772
GPRIN3	Q6ZVF9	0.449043	-0.121734	-4.2432	-2.25604
DCPS	Q96C86	-2.52797	0.796092	0.390736	2.91635
ARL15	Q9NXU5	0.315459	-0.879065	-1.61695	-1.01356
SMARCD3	Q6STE5	-1.81597	-1.00607	NA	-1.32882
MINK1	Q8N4C8	1.34297	-3.24564	-0.550516	NA
KRT73	Q86Y46	0.731242	-1.04756	NA	NA
PACSIN2	Q9UNF0	1.95879	-0.471735	-0.548645	0.613848
[truncated: 3,906 more rows]
